# Supplementary material for: Spindle architecture constrains karyotype in budding yeast
Source: bioRxiv. 2024 May 28:2023.10.25.563899. Originally published 2023 Oct 25. Preprint. [Version 2] doi: 10.1101/2023.10.25.563899 (PMC10634821; doi:10.1101/2023.10.25.563899)
Supplement: Supplement 2 — Extended Data Table 2. File with SPB distance data over time. Columns represent genotype, experiment number, ROI within the experiment, cell identifier (Genotype_Exp_ROI), time in raw image file, time relative to SPB doubling, time relative to max. anaphase separation, SPB distance (in μm). [file media-2.txt]

Genotype	Experiment	ROI	ID	t	t_abs	t_anaMax	SPBdist
16chr	1	1	16chr_1_1	18	0	-52	0
16chr	1	1	16chr_1_1	19	1	-51	0.685
16chr	1	1	16chr_1_1	20	2	-50	0.654
16chr	1	1	16chr_1_1	21	3	-49	0.55
16chr	1	1	16chr_1_1	22	4	-48	0.391
16chr	1	1	16chr_1_1	23	5	-47	0.643
16chr	1	1	16chr_1_1	24	6	-46	0.663
16chr	1	1	16chr_1_1	25	7	-45	0.778
16chr	1	1	16chr_1_1	26	8	-44	0.731
16chr	1	1	16chr_1_1	27	9	-43	0.789
16chr	1	1	16chr_1_1	28	10	-42	0.962
16chr	1	1	16chr_1_1	29	11	-41	0.858
16chr	1	1	16chr_1_1	30	12	-40	0.834
16chr	1	1	16chr_1_1	31	13	-39	0.681
16chr	1	1	16chr_1_1	32	14	-38	0.723
16chr	1	1	16chr_1_1	33	15	-37	1.021
16chr	1	1	16chr_1_1	34	16	-36	1.134
16chr	1	1	16chr_1_1	35	17	-35	1.185
16chr	1	1	16chr_1_1	36	18	-34	1.2
16chr	1	1	16chr_1_1	37	19	-33	0.959
16chr	1	1	16chr_1_1	38	20	-32	1.207
16chr	1	1	16chr_1_1	39	21	-31	1.021
16chr	1	1	16chr_1_1	40	22	-30	1.23
16chr	1	1	16chr_1_1	41	23	-29	1.389
16chr	1	1	16chr_1_1	42	24	-28	1.213
16chr	1	1	16chr_1_1	43	25	-27	1.355
16chr	1	1	16chr_1_1	44	26	-26	1.432
16chr	1	1	16chr_1_1	45	27	-25	1.412
16chr	1	1	16chr_1_1	46	28	-24	1.461
16chr	1	1	16chr_1_1	47	29	-23	1.551
16chr	1	1	16chr_1_1	48	30	-22	1.803
16chr	1	1	16chr_1_1	49	31	-21	1.745
16chr	1	1	16chr_1_1	50	32	-20	1.251
16chr	1	1	16chr_1_1	51	33	-19	1.482
16chr	1	1	16chr_1_1	52	34	-18	1.357
16chr	1	1	16chr_1_1	53	35	-17	1.438
16chr	1	1	16chr_1_1	54	36	-16	0.972
16chr	1	1	16chr_1_1	55	37	-15	1.318
16chr	1	1	16chr_1_1	56	38	-14	1.373
16chr	1	1	16chr_1_1	57	39	-13	1.811
16chr	1	1	16chr_1_1	58	40	-12	0.986
16chr	1	1	16chr_1_1	59	41	-11	2.409
16chr	1	1	16chr_1_1	60	42	-10	3.402
16chr	1	1	16chr_1_1	61	43	-9	4.416
16chr	1	1	16chr_1_1	62	44	-8	4.137
16chr	1	1	16chr_1_1	63	45	-7	5.289
16chr	1	1	16chr_1_1	64	46	-6	5.77
16chr	1	1	16chr_1_1	65	47	-5	5.837
16chr	1	1	16chr_1_1	66	48	-4	4.818
16chr	1	1	16chr_1_1	67	49	-3	5.265
16chr	1	1	16chr_1_1	68	50	-2	5.245
16chr	1	1	16chr_1_1	69	51	-1	6.028
16chr	1	1	16chr_1_1	70	52	0	5.959
16chr	1	1	16chr_1_1	71	53	1	4.255
16chr	1	2	16chr_1_2	9	0	-52	0
16chr	1	2	16chr_1_2	10	1	-51	1.026
16chr	1	2	16chr_1_2	11	2	-50	0.766
16chr	1	2	16chr_1_2	12	3	-49	1.033
16chr	1	2	16chr_1_2	13	4	-48	1.042
16chr	1	2	16chr_1_2	14	5	-47	1.365
16chr	1	2	16chr_1_2	15	6	-46	1.205
16chr	1	2	16chr_1_2	16	7	-45	0.65
16chr	1	2	16chr_1_2	17	8	-44	0.621
16chr	1	2	16chr_1_2	18	9	-43	0.327
16chr	1	2	16chr_1_2	19	10	-42	0.903
16chr	1	2	16chr_1_2	20	11	-41	0.948
16chr	1	2	16chr_1_2	21	12	-40	0.824
16chr	1	2	16chr_1_2	22	13	-39	1.165
16chr	1	2	16chr_1_2	23	14	-38	0.507
16chr	1	2	16chr_1_2	24	15	-37	0.969
16chr	1	2	16chr_1_2	25	16	-36	0.825
16chr	1	2	16chr_1_2	26	17	-35	1.072
16chr	1	2	16chr_1_2	27	18	-34	1.134
16chr	1	2	16chr_1_2	28	19	-33	1.256
16chr	1	2	16chr_1_2	29	20	-32	1.27
16chr	1	2	16chr_1_2	30	21	-31	1.247
16chr	1	2	16chr_1_2	31	22	-30	1.277
16chr	1	2	16chr_1_2	32	23	-29	1.416
16chr	1	2	16chr_1_2	33	24	-28	1.568
16chr	1	2	16chr_1_2	34	25	-27	1.305
16chr	1	2	16chr_1_2	35	26	-26	1.375
16chr	1	2	16chr_1_2	36	27	-25	1.716
16chr	1	2	16chr_1_2	37	28	-24	1.429
16chr	1	2	16chr_1_2	38	29	-23	1.713
16chr	1	2	16chr_1_2	39	30	-22	1.635
16chr	1	2	16chr_1_2	40	31	-21	1.968
16chr	1	2	16chr_1_2	41	32	-20	1.866
16chr	1	2	16chr_1_2	42	33	-19	1.861
16chr	1	2	16chr_1_2	43	34	-18	1.908
16chr	1	2	16chr_1_2	44	35	-17	1.784
16chr	1	2	16chr_1_2	45	36	-16	1.773
16chr	1	2	16chr_1_2	46	37	-15	2.053
16chr	1	2	16chr_1_2	47	38	-14	1.914
16chr	1	2	16chr_1_2	48	39	-13	2.038
16chr	1	2	16chr_1_2	49	40	-12	2.788
16chr	1	2	16chr_1_2	50	41	-11	3.737
16chr	1	2	16chr_1_2	51	42	-10	4.767
16chr	1	2	16chr_1_2	52	43	-9	5.57
16chr	1	2	16chr_1_2	53	44	-8	5.945
16chr	1	2	16chr_1_2	54	45	-7	6.431
16chr	1	2	16chr_1_2	55	46	-6	6.553
16chr	1	2	16chr_1_2	56	47	-5	7.028
16chr	1	2	16chr_1_2	57	48	-4	7.244
16chr	1	2	16chr_1_2	58	49	-3	7.623
16chr	1	2	16chr_1_2	59	50	-2	7.898
16chr	1	2	16chr_1_2	60	51	-1	8.195
16chr	1	2	16chr_1_2	61	52	0	8.255
16chr	1	2	16chr_1_2	62	53	1	7.296
16chr	1	2	16chr_1_2	63	54	2	6.256
16chr	1	3	16chr_1_3	50	0	-49	0
16chr	1	3	16chr_1_3	51	1	-48	0.537
16chr	1	3	16chr_1_3	52	2	-47	0.484
16chr	1	3	16chr_1_3	53	3	-46	0.663
16chr	1	3	16chr_1_3	54	4	-45	0.255
16chr	1	3	16chr_1_3	55	5	-44	0.564
16chr	1	3	16chr_1_3	56	6	-43	0.897
16chr	1	3	16chr_1_3	57	7	-42	0.94
16chr	1	3	16chr_1_3	58	8	-41	0.592
16chr	1	3	16chr_1_3	59	9	-40	0.799
16chr	1	3	16chr_1_3	60	10	-39	0.972
16chr	1	3	16chr_1_3	61	11	-38	0.982
16chr	1	3	16chr_1_3	62	12	-37	0.697
16chr	1	3	16chr_1_3	63	13	-36	0.874
16chr	1	3	16chr_1_3	64	14	-35	1.026
16chr	1	3	16chr_1_3	65	15	-34	1.303
16chr	1	3	16chr_1_3	66	16	-33	1.322
16chr	1	3	16chr_1_3	67	17	-32	1.278
16chr	1	3	16chr_1_3	68	18	-31	1.213
16chr	1	3	16chr_1_3	69	19	-30	1.017
16chr	1	3	16chr_1_3	70	20	-29	0.681
16chr	1	3	16chr_1_3	71	21	-28	0.741
16chr	1	3	16chr_1_3	72	22	-27	0.831
16chr	1	3	16chr_1_3	73	23	-26	1.112
16chr	1	3	16chr_1_3	74	24	-25	1.134
16chr	1	3	16chr_1_3	75	25	-24	1.456
16chr	1	3	16chr_1_3	76	26	-23	0.945
16chr	1	3	16chr_1_3	77	27	-22	1.546
16chr	1	3	16chr_1_3	78	28	-21	1.683
16chr	1	3	16chr_1_3	79	29	-20	0.69
16chr	1	3	16chr_1_3	80	30	-19	1.222
16chr	1	3	16chr_1_3	81	31	-18	2.044
16chr	1	3	16chr_1_3	82	32	-17	1.896
16chr	1	3	16chr_1_3	83	33	-16	1.914
16chr	1	3	16chr_1_3	84	34	-15	2.485
16chr	1	3	16chr_1_3	85	35	-14	3.27
16chr	1	3	16chr_1_3	86	36	-13	4.073
16chr	1	3	16chr_1_3	87	37	-12	4.57
16chr	1	3	16chr_1_3	88	38	-11	4.705
16chr	1	3	16chr_1_3	89	39	-10	5.254
16chr	1	3	16chr_1_3	90	40	-9	4.9
16chr	1	3	16chr_1_3	91	41	-8	4.974
16chr	1	3	16chr_1_3	92	42	-7	5.365
16chr	1	3	16chr_1_3	93	43	-6	5.937
16chr	1	3	16chr_1_3	94	44	-5	5.881
16chr	1	3	16chr_1_3	95	45	-4	6.178
16chr	1	3	16chr_1_3	96	46	-3	6.532
16chr	1	3	16chr_1_3	97	47	-2	6.586
16chr	1	3	16chr_1_3	98	48	-1	6.604
16chr	1	3	16chr_1_3	99	49	0	6.613
16chr	1	3	16chr_1_3	100	50	1	5.904
16chr	1	3	16chr_1_3	101	51	2	5.701
16chr	1	4	16chr_1_4	82	0	-56	0.632
16chr	1	4	16chr_1_4	83	1	-55	0.394
16chr	1	4	16chr_1_4	84	2	-54	0.488
16chr	1	4	16chr_1_4	85	3	-53	0.383
16chr	1	4	16chr_1_4	86	4	-52	0.596
16chr	1	4	16chr_1_4	87	5	-51	0.908
16chr	1	4	16chr_1_4	88	6	-50	0.893
16chr	1	4	16chr_1_4	89	7	-49	1.068
16chr	1	4	16chr_1_4	90	8	-48	1.167
16chr	1	4	16chr_1_4	91	9	-47	1.079
16chr	1	4	16chr_1_4	92	10	-46	1.031
16chr	1	4	16chr_1_4	93	11	-45	1.046
16chr	1	4	16chr_1_4	94	12	-44	0.977
16chr	1	4	16chr_1_4	95	13	-43	1.115
16chr	1	4	16chr_1_4	96	14	-42	1.012
16chr	1	4	16chr_1_4	97	15	-41	1.319
16chr	1	4	16chr_1_4	98	16	-40	1.139
16chr	1	4	16chr_1_4	99	17	-39	1.097
16chr	1	4	16chr_1_4	100	18	-38	0.999
16chr	1	4	16chr_1_4	101	19	-37	1.09
16chr	1	4	16chr_1_4	102	20	-36	1.158
16chr	1	4	16chr_1_4	103	21	-35	1.046
16chr	1	4	16chr_1_4	104	22	-34	1.163
16chr	1	4	16chr_1_4	105	23	-33	0.994
16chr	1	4	16chr_1_4	106	24	-32	0.981
16chr	1	4	16chr_1_4	107	25	-31	1.035
16chr	1	4	16chr_1_4	108	26	-30	0.994
16chr	1	4	16chr_1_4	109	27	-29	0.922
16chr	1	4	16chr_1_4	110	28	-28	0.704
16chr	1	4	16chr_1_4	111	29	-27	1.143
16chr	1	4	16chr_1_4	112	30	-26	0.948
16chr	1	4	16chr_1_4	113	31	-25	0.606
16chr	1	4	16chr_1_4	114	32	-24	0.841
16chr	1	4	16chr_1_4	115	33	-23	1.035
16chr	1	4	16chr_1_4	116	34	-22	1.328
16chr	1	4	16chr_1_4	117	35	-21	0.977
16chr	1	4	16chr_1_4	118	36	-20	1.354
16chr	1	4	16chr_1_4	119	37	-19	1.439
16chr	1	4	16chr_1_4	120	38	-18	1.479
16chr	1	4	16chr_1_4	121	39	-17	1.696
16chr	1	4	16chr_1_4	122	40	-16	2.873
16chr	1	4	16chr_1_4	123	41	-15	3.435
16chr	1	4	16chr_1_4	124	42	-14	3.368
16chr	1	4	16chr_1_4	125	43	-13	3.768
16chr	1	4	16chr_1_4	126	44	-12	4.562
16chr	1	4	16chr_1_4	127	45	-11	3.891
16chr	1	4	16chr_1_4	128	46	-10	4.182
16chr	1	4	16chr_1_4	129	47	-9	4.877
16chr	1	4	16chr_1_4	130	48	-8	4.799
16chr	1	4	16chr_1_4	131	49	-7	5.456
16chr	1	4	16chr_1_4	132	50	-6	5.564
16chr	1	4	16chr_1_4	133	51	-5	5.778
16chr	1	4	16chr_1_4	134	52	-4	6.235
16chr	1	4	16chr_1_4	135	53	-3	7.008
16chr	1	4	16chr_1_4	136	54	-2	6.977
16chr	1	4	16chr_1_4	137	55	-1	7.311
16chr	1	4	16chr_1_4	138	56	0	7.692
16chr	1	4	16chr_1_4	139	57	1	7.59
16chr	1	4	16chr_1_4	140	58	2	7.074
16chr	1	4	16chr_1_4	141	59	3	5.819
16chr	1	5	16chr_1_5	8	0	-61	0
16chr	1	5	16chr_1_5	9	1	-60	0.77
16chr	1	5	16chr_1_5	10	2	-59	0.893
16chr	1	5	16chr_1_5	11	3	-58	0.875
16chr	1	5	16chr_1_5	12	4	-57	0.921
16chr	1	5	16chr_1_5	13	5	-56	0.781
16chr	1	5	16chr_1_5	14	6	-55	0.922
16chr	1	5	16chr_1_5	15	7	-54	0.994
16chr	1	5	16chr_1_5	16	8	-53	1.167
16chr	1	5	16chr_1_5	17	9	-52	1.097
16chr	1	5	16chr_1_5	18	10	-51	1.075
16chr	1	5	16chr_1_5	19	11	-50	0.921
16chr	1	5	16chr_1_5	20	12	-49	1.115
16chr	1	5	16chr_1_5	21	13	-48	0.948
16chr	1	5	16chr_1_5	22	14	-47	1.235
16chr	1	5	16chr_1_5	23	15	-46	1.022
16chr	1	5	16chr_1_5	24	16	-45	1.222
16chr	1	5	16chr_1_5	25	17	-44	0.873
16chr	1	5	16chr_1_5	26	18	-43	0.856
16chr	1	5	16chr_1_5	27	19	-42	0.994
16chr	1	5	16chr_1_5	28	20	-41	0.729
16chr	1	5	16chr_1_5	29	21	-40	0.694
16chr	1	5	16chr_1_5	30	22	-39	0.723
16chr	1	5	16chr_1_5	31	23	-38	1.127
16chr	1	5	16chr_1_5	32	24	-37	1.089
16chr	1	5	16chr_1_5	33	25	-36	1.097
16chr	1	5	16chr_1_5	34	26	-35	1.189
16chr	1	5	16chr_1_5	35	27	-34	1.097
16chr	1	5	16chr_1_5	36	28	-33	1.083
16chr	1	5	16chr_1_5	37	29	-32	1.111
16chr	1	5	16chr_1_5	38	30	-31	1.149
16chr	1	5	16chr_1_5	39	31	-30	1.228
16chr	1	5	16chr_1_5	40	32	-29	1.211
16chr	1	5	16chr_1_5	41	33	-28	1.189
16chr	1	5	16chr_1_5	42	34	-27	1.384
16chr	1	5	16chr_1_5	43	35	-26	1.345
16chr	1	5	16chr_1_5	44	36	-25	1.341
16chr	1	5	16chr_1_5	45	37	-24	1.278
16chr	1	5	16chr_1_5	46	38	-23	1.172
16chr	1	5	16chr_1_5	47	39	-22	0.994
16chr	1	5	16chr_1_5	48	40	-21	1.309
16chr	1	5	16chr_1_5	49	41	-20	1.26
16chr	1	5	16chr_1_5	50	42	-19	1.097
16chr	1	5	16chr_1_5	51	43	-18	1.305
16chr	1	5	16chr_1_5	52	44	-17	2.165
16chr	1	5	16chr_1_5	53	45	-16	3.045
16chr	1	5	16chr_1_5	54	46	-15	3.467
16chr	1	5	16chr_1_5	55	47	-14	4.08
16chr	1	5	16chr_1_5	56	48	-13	4.281
16chr	1	5	16chr_1_5	57	49	-12	4.769
16chr	1	5	16chr_1_5	58	50	-11	5.126
16chr	1	5	16chr_1_5	59	51	-10	5.355
16chr	1	5	16chr_1_5	60	52	-9	5.504
16chr	1	5	16chr_1_5	61	53	-8	5.684
16chr	1	5	16chr_1_5	62	54	-7	5.994
16chr	1	5	16chr_1_5	63	55	-6	6.119
16chr	1	5	16chr_1_5	64	56	-5	6.527
16chr	1	5	16chr_1_5	65	57	-4	6.587
16chr	1	5	16chr_1_5	66	58	-3	6.757
16chr	1	5	16chr_1_5	67	59	-2	6.622
16chr	1	5	16chr_1_5	68	60	-1	6.648
16chr	1	5	16chr_1_5	69	61	0	6.741
16chr	1	5	16chr_1_5	70	62	1	6.11
16chr	1	6	16chr_1_6	13	0	-38	0
16chr	1	6	16chr_1_6	14	1	-37	0.437
16chr	1	6	16chr_1_6	15	2	-36	0.927
16chr	1	6	16chr_1_6	16	3	-35	1.028
16chr	1	6	16chr_1_6	17	4	-34	0.868
16chr	1	6	16chr_1_6	18	5	-33	0.754
16chr	1	6	16chr_1_6	19	6	-32	1.042
16chr	1	6	16chr_1_6	20	7	-31	0.981
16chr	1	6	16chr_1_6	21	8	-30	0.867
16chr	1	6	16chr_1_6	22	9	-29	1.008
16chr	1	6	16chr_1_6	23	10	-28	0.948
16chr	1	6	16chr_1_6	24	11	-27	0.999
16chr	1	6	16chr_1_6	25	12	-26	1.046
16chr	1	6	16chr_1_6	26	13	-25	0.996
16chr	1	6	16chr_1_6	27	14	-24	1.067
16chr	1	6	16chr_1_6	28	15	-23	1.197
16chr	1	6	16chr_1_6	29	16	-22	1.143
16chr	1	6	16chr_1_6	30	17	-21	1.236
16chr	1	6	16chr_1_6	31	18	-20	1.067
16chr	1	6	16chr_1_6	32	19	-19	1.189
16chr	1	6	16chr_1_6	33	20	-18	0.958
16chr	1	6	16chr_1_6	34	21	-17	1.193
16chr	1	6	16chr_1_6	35	22	-16	1.26
16chr	1	6	16chr_1_6	36	23	-15	1.193
16chr	1	6	16chr_1_6	37	24	-14	1.487
16chr	1	6	16chr_1_6	38	25	-13	1.7
16chr	1	6	16chr_1_6	39	26	-12	2.609
16chr	1	6	16chr_1_6	40	27	-11	3.527
16chr	1	6	16chr_1_6	41	28	-10	4.182
16chr	1	6	16chr_1_6	42	29	-9	4.405
16chr	1	6	16chr_1_6	43	30	-8	4.072
16chr	1	6	16chr_1_6	44	31	-7	4.446
16chr	1	6	16chr_1_6	45	32	-6	5.056
16chr	1	6	16chr_1_6	46	33	-5	5.07
16chr	1	6	16chr_1_6	47	34	-4	6.115
16chr	1	6	16chr_1_6	48	35	-3	6.224
16chr	1	6	16chr_1_6	49	36	-2	6.55
16chr	1	6	16chr_1_6	50	37	-1	6.512
16chr	1	6	16chr_1_6	51	38	0	6.67
16chr	1	6	16chr_1_6	52	39	1	6.645
16chr	1	6	16chr_1_6	53	40	2	5.704
16chr	1	7	16chr_1_7	1	0	-51	0
16chr	1	7	16chr_1_7	2	1	-50	0.685
16chr	1	7	16chr_1_7	3	2	-49	0.511
16chr	1	7	16chr_1_7	4	3	-48	0.926
16chr	1	7	16chr_1_7	5	4	-47	0.999
16chr	1	7	16chr_1_7	6	5	-46	0.813
16chr	1	7	16chr_1_7	7	6	-45	1.089
16chr	1	7	16chr_1_7	8	7	-44	0.882
16chr	1	7	16chr_1_7	9	8	-43	0.846
16chr	1	7	16chr_1_7	10	9	-42	0.634
16chr	1	7	16chr_1_7	11	10	-41	0.499
16chr	1	7	16chr_1_7	12	11	-40	1.042
16chr	1	7	16chr_1_7	13	12	-39	1.09
16chr	1	7	16chr_1_7	14	13	-38	0.946
16chr	1	7	16chr_1_7	15	14	-37	0.77
16chr	1	7	16chr_1_7	16	15	-36	1.247
16chr	1	7	16chr_1_7	17	16	-35	1.247
16chr	1	7	16chr_1_7	18	17	-34	1.332
16chr	1	7	16chr_1_7	19	18	-33	1.148
16chr	1	7	16chr_1_7	20	19	-32	1.199
16chr	1	7	16chr_1_7	21	20	-31	1.288
16chr	1	7	16chr_1_7	22	21	-30	1.085
16chr	1	7	16chr_1_7	23	22	-29	1.579
16chr	1	7	16chr_1_7	24	23	-28	1.358
16chr	1	7	16chr_1_7	25	24	-27	1.355
16chr	1	7	16chr_1_7	26	25	-26	1.089
16chr	1	7	16chr_1_7	27	26	-25	1.354
16chr	1	7	16chr_1_7	28	27	-24	1.541
16chr	1	7	16chr_1_7	29	28	-23	1.408
16chr	1	7	16chr_1_7	30	29	-22	1.031
16chr	1	7	16chr_1_7	31	30	-21	1.292
16chr	1	7	16chr_1_7	32	31	-20	1.355
16chr	1	7	16chr_1_7	33	32	-19	1.801
16chr	1	7	16chr_1_7	34	33	-18	1.358
16chr	1	7	16chr_1_7	35	34	-17	1.472
16chr	1	7	16chr_1_7	36	35	-16	1.764
16chr	1	7	16chr_1_7	37	36	-15	1.795
16chr	1	7	16chr_1_7	38	37	-14	2.486
16chr	1	7	16chr_1_7	39	38	-13	3.426
16chr	1	7	16chr_1_7	40	39	-12	3.994
16chr	1	7	16chr_1_7	41	40	-11	4.231
16chr	1	7	16chr_1_7	42	41	-10	4.642
16chr	1	7	16chr_1_7	43	42	-9	4.933
16chr	1	7	16chr_1_7	44	43	-8	4.988
16chr	1	7	16chr_1_7	45	44	-7	5.12
16chr	1	7	16chr_1_7	46	45	-6	5.722
16chr	1	7	16chr_1_7	47	46	-5	5.621
16chr	1	7	16chr_1_7	48	47	-4	6.03
16chr	1	7	16chr_1_7	49	48	-3	6.182
16chr	1	7	16chr_1_7	50	49	-2	6.648
16chr	1	7	16chr_1_7	51	50	-1	7.055
16chr	1	7	16chr_1_7	52	51	0	7.307
16chr	1	7	16chr_1_7	53	52	1	7.24
16chr	1	7	16chr_1_7	54	53	2	4.69
16chr	1	8	16chr_1_8	82	0	-46	0
16chr	1	8	16chr_1_8	83	1	-45	0.65
16chr	1	8	16chr_1_8	84	2	-44	0.704
16chr	1	8	16chr_1_8	85	3	-43	0.829
16chr	1	8	16chr_1_8	86	4	-42	0.758
16chr	1	8	16chr_1_8	87	5	-41	1.029
16chr	1	8	16chr_1_8	88	6	-40	0.921
16chr	1	8	16chr_1_8	89	7	-39	1.138
16chr	1	8	16chr_1_8	90	8	-38	1.031
16chr	1	8	16chr_1_8	91	9	-37	1.031
16chr	1	8	16chr_1_8	92	10	-36	1.268
16chr	1	8	16chr_1_8	93	11	-35	0.805
16chr	1	8	16chr_1_8	94	12	-34	1.193
16chr	1	8	16chr_1_8	95	13	-33	1.197
16chr	1	8	16chr_1_8	96	14	-32	1.139
16chr	1	8	16chr_1_8	97	15	-31	1.301
16chr	1	8	16chr_1_8	98	16	-30	1.189
16chr	1	8	16chr_1_8	99	17	-29	1.268
16chr	1	8	16chr_1_8	100	18	-28	1.305
16chr	1	8	16chr_1_8	101	19	-27	0.829
16chr	1	8	16chr_1_8	102	20	-26	1.028
16chr	1	8	16chr_1_8	103	21	-25	0.737
16chr	1	8	16chr_1_8	104	22	-24	0.964
16chr	1	8	16chr_1_8	105	23	-23	1.188
16chr	1	8	16chr_1_8	106	24	-22	0.8
16chr	1	8	16chr_1_8	107	25	-21	0.846
16chr	1	8	16chr_1_8	108	26	-20	0.888
16chr	1	8	16chr_1_8	109	27	-19	0.825
16chr	1	8	16chr_1_8	110	28	-18	0.8
16chr	1	8	16chr_1_8	111	29	-17	1.117
16chr	1	8	16chr_1_8	112	30	-16	1.111
16chr	1	8	16chr_1_8	113	31	-15	1.604
16chr	1	8	16chr_1_8	114	32	-14	3.508
16chr	1	8	16chr_1_8	115	33	-13	3.856
16chr	1	8	16chr_1_8	116	34	-12	3.763
16chr	1	8	16chr_1_8	117	35	-11	4.253
16chr	1	8	16chr_1_8	118	36	-10	4.665
16chr	1	8	16chr_1_8	119	37	-9	5.223
16chr	1	8	16chr_1_8	120	38	-8	5.242
16chr	1	8	16chr_1_8	121	39	-7	5.536
16chr	1	8	16chr_1_8	122	40	-6	5.915
16chr	1	8	16chr_1_8	123	41	-5	5.94
16chr	1	8	16chr_1_8	124	42	-4	6.175
16chr	1	8	16chr_1_8	125	43	-3	6.24
16chr	1	8	16chr_1_8	126	44	-2	6.319
16chr	1	8	16chr_1_8	127	45	-1	6.595
16chr	1	8	16chr_1_8	128	46	0	6.637
16chr	1	8	16chr_1_8	129	47	1	5.493
16chr	1	9	16chr_1_9	44	0	-43	0
16chr	1	9	16chr_1_9	45	1	-42	0.977
16chr	1	9	16chr_1_9	46	2	-41	0.922
16chr	1	9	16chr_1_9	47	3	-40	0.897
16chr	1	9	16chr_1_9	48	4	-39	1.028
16chr	1	9	16chr_1_9	49	5	-38	1.041
16chr	1	9	16chr_1_9	50	6	-37	0.926
16chr	1	9	16chr_1_9	51	7	-36	0.776
16chr	1	9	16chr_1_9	52	8	-35	0.969
16chr	1	9	16chr_1_9	53	9	-34	0.935
16chr	1	9	16chr_1_9	54	10	-33	1.008
16chr	1	9	16chr_1_9	55	11	-32	0.712
16chr	1	9	16chr_1_9	56	12	-31	0.994
16chr	1	9	16chr_1_9	57	13	-30	1.075
16chr	1	9	16chr_1_9	58	14	-29	1.338
16chr	1	9	16chr_1_9	59	15	-28	0.873
16chr	1	9	16chr_1_9	60	16	-27	1.028
16chr	1	9	16chr_1_9	61	17	-26	0.576
16chr	1	9	16chr_1_9	62	18	-25	0.875
16chr	1	9	16chr_1_9	63	19	-24	1.046
16chr	1	9	16chr_1_9	64	20	-23	1.117
16chr	1	9	16chr_1_9	65	21	-22	1.217
16chr	1	9	16chr_1_9	66	22	-21	1.148
16chr	1	9	16chr_1_9	67	23	-20	1.246
16chr	1	9	16chr_1_9	68	24	-19	1.593
16chr	1	9	16chr_1_9	69	25	-18	1.821
16chr	1	9	16chr_1_9	70	26	-17	2.728
16chr	1	9	16chr_1_9	71	27	-16	3.501
16chr	1	9	16chr_1_9	72	28	-15	4.032
16chr	1	9	16chr_1_9	73	29	-14	4.496
16chr	1	9	16chr_1_9	74	30	-13	4.66
16chr	1	9	16chr_1_9	75	31	-12	4.687
16chr	1	9	16chr_1_9	76	32	-11	5.313
16chr	1	9	16chr_1_9	77	33	-10	5.281
16chr	1	9	16chr_1_9	78	34	-9	5.435
16chr	1	9	16chr_1_9	79	35	-8	5.838
16chr	1	9	16chr_1_9	80	36	-7	6.013
16chr	1	9	16chr_1_9	81	37	-6	6.156
16chr	1	9	16chr_1_9	82	38	-5	6.438
16chr	1	9	16chr_1_9	83	39	-4	6.589
16chr	1	9	16chr_1_9	84	40	-3	6.792
16chr	1	9	16chr_1_9	85	41	-2	7.051
16chr	1	9	16chr_1_9	86	42	-1	7.171
16chr	1	9	16chr_1_9	87	43	0	7.326
16chr	1	9	16chr_1_9	88	44	1	6.303
16chr	1	10	16chr_1_10	5	0	-35	0
16chr	1	10	16chr_1_10	6	1	-34	1.149
16chr	1	10	16chr_1_10	7	2	-33	0.437
16chr	1	10	16chr_1_10	8	3	-32	0.704
16chr	1	10	16chr_1_10	9	4	-31	0.343
16chr	1	10	16chr_1_10	10	5	-30	0.82
16chr	1	10	16chr_1_10	11	6	-29	1.143
16chr	1	10	16chr_1_10	12	7	-28	1.301
16chr	1	10	16chr_1_10	13	8	-27	1.256
16chr	1	10	16chr_1_10	14	9	-26	1.422
16chr	1	10	16chr_1_10	15	10	-25	1.579
16chr	1	10	16chr_1_10	16	11	-24	1.457
16chr	1	10	16chr_1_10	17	12	-23	1.322
16chr	1	10	16chr_1_10	18	13	-22	1.579
16chr	1	10	16chr_1_10	19	14	-21	1.302
16chr	1	10	16chr_1_10	20	15	-20	1.49
16chr	1	10	16chr_1_10	21	16	-19	1.563
16chr	1	10	16chr_1_10	22	17	-18	1.782
16chr	1	10	16chr_1_10	23	18	-17	1.68
16chr	1	10	16chr_1_10	24	19	-16	1.728
16chr	1	10	16chr_1_10	25	20	-15	1.877
16chr	1	10	16chr_1_10	26	21	-14	1.899
16chr	1	10	16chr_1_10	27	22	-13	1.749
16chr	1	10	16chr_1_10	28	23	-12	2.485
16chr	1	10	16chr_1_10	29	24	-11	3.35
16chr	1	10	16chr_1_10	30	25	-10	4.273
16chr	1	10	16chr_1_10	31	26	-9	4.883
16chr	1	10	16chr_1_10	32	27	-8	5.214
16chr	1	10	16chr_1_10	33	28	-7	5.97
16chr	1	10	16chr_1_10	34	29	-6	6.396
16chr	1	10	16chr_1_10	35	30	-5	6.776
16chr	1	10	16chr_1_10	36	31	-4	7.278
16chr	1	10	16chr_1_10	37	32	-3	7.59
16chr	1	10	16chr_1_10	38	33	-2	7.817
16chr	1	10	16chr_1_10	39	34	-1	8.104
16chr	1	10	16chr_1_10	40	35	0	8.28
16chr	1	10	16chr_1_10	41	36	1	7.437
16chr	1	10	16chr_1_10	42	37	2	5.259
16chr	1	11	16chr_1_11	1	0	-39	0
16chr	1	11	16chr_1_11	2	1	-38	0.722
16chr	1	11	16chr_1_11	3	2	-37	1.023
16chr	1	11	16chr_1_11	4	3	-36	0.868
16chr	1	11	16chr_1_11	5	4	-35	0.701
16chr	1	11	16chr_1_11	6	5	-34	0.972
16chr	1	11	16chr_1_11	7	6	-33	1.115
16chr	1	11	16chr_1_11	8	7	-32	1.047
16chr	1	11	16chr_1_11	9	8	-31	0.923
16chr	1	11	16chr_1_11	10	9	-30	1.096
16chr	1	11	16chr_1_11	11	10	-29	0.831
16chr	1	11	16chr_1_11	12	11	-28	1.042
16chr	1	11	16chr_1_11	13	12	-27	1.086
16chr	1	11	16chr_1_11	14	13	-26	0.868
16chr	1	11	16chr_1_11	15	14	-25	1.067
16chr	1	11	16chr_1_11	16	15	-24	1.047
16chr	1	11	16chr_1_11	17	16	-23	1.122
16chr	1	11	16chr_1_11	18	17	-22	0.999
16chr	1	11	16chr_1_11	19	18	-21	1.324
16chr	1	11	16chr_1_11	20	19	-20	1.247
16chr	1	11	16chr_1_11	21	20	-19	0.921
16chr	1	11	16chr_1_11	22	21	-18	0.945
16chr	1	11	16chr_1_11	23	22	-17	0.925
16chr	1	11	16chr_1_11	24	23	-16	1.128
16chr	1	11	16chr_1_11	25	24	-15	1.322
16chr	1	11	16chr_1_11	26	25	-14	1.355
16chr	1	11	16chr_1_11	27	26	-13	1.755
16chr	1	11	16chr_1_11	28	27	-12	3.023
16chr	1	11	16chr_1_11	29	28	-11	4.069
16chr	1	11	16chr_1_11	30	29	-10	4.41
16chr	1	11	16chr_1_11	31	30	-9	4.96
16chr	1	11	16chr_1_11	32	31	-8	5.365
16chr	1	11	16chr_1_11	33	32	-7	5.723
16chr	1	11	16chr_1_11	34	33	-6	5.933
16chr	1	11	16chr_1_11	35	34	-5	6.379
16chr	1	11	16chr_1_11	36	35	-4	6.695
16chr	1	11	16chr_1_11	37	36	-3	6.949
16chr	1	11	16chr_1_11	38	37	-2	7.208
16chr	1	11	16chr_1_11	39	38	-1	7.503
16chr	1	11	16chr_1_11	40	39	0	7.537
16chr	1	11	16chr_1_11	41	40	1	6.857
16chr	1	11	16chr_1_11	42	41	2	6.379
16chr	1	12	16chr_1_12	4	0	-55	0
16chr	1	12	16chr_1_12	5	1	-54	0.526
16chr	1	12	16chr_1_12	6	2	-53	0.722
16chr	1	12	16chr_1_12	7	3	-52	0.618
16chr	1	12	16chr_1_12	8	4	-51	0.795
16chr	1	12	16chr_1_12	9	5	-50	0.845
16chr	1	12	16chr_1_12	10	6	-49	0.831
16chr	1	12	16chr_1_12	11	7	-48	0.711
16chr	1	12	16chr_1_12	12	8	-47	0.834
16chr	1	12	16chr_1_12	13	9	-46	0.819
16chr	1	12	16chr_1_12	14	10	-45	0.795
16chr	1	12	16chr_1_12	15	11	-44	0.768
16chr	1	12	16chr_1_12	16	12	-43	0.78
16chr	1	12	16chr_1_12	17	13	-42	0.874
16chr	1	12	16chr_1_12	18	14	-41	0.741
16chr	1	12	16chr_1_12	19	15	-40	0.894
16chr	1	12	16chr_1_12	20	16	-39	0.942
16chr	1	12	16chr_1_12	21	17	-38	1.084
16chr	1	12	16chr_1_12	22	18	-37	0.923
16chr	1	12	16chr_1_12	23	19	-36	0.945
16chr	1	12	16chr_1_12	24	20	-35	0.885
16chr	1	12	16chr_1_12	25	21	-34	0.794
16chr	1	12	16chr_1_12	26	22	-33	0.867
16chr	1	12	16chr_1_12	27	23	-32	0.868
16chr	1	12	16chr_1_12	28	24	-31	0.879
16chr	1	12	16chr_1_12	29	25	-30	0.982
16chr	1	12	16chr_1_12	30	26	-29	0.937
16chr	1	12	16chr_1_12	31	27	-28	0.982
16chr	1	12	16chr_1_12	32	28	-27	1.012
16chr	1	12	16chr_1_12	33	29	-26	0.685
16chr	1	12	16chr_1_12	34	30	-25	0.903
16chr	1	12	16chr_1_12	35	31	-24	0.996
16chr	1	12	16chr_1_12	36	32	-23	1.057
16chr	1	12	16chr_1_12	37	33	-22	1.121
16chr	1	12	16chr_1_12	38	34	-21	1.096
16chr	1	12	16chr_1_12	39	35	-20	1.183
16chr	1	12	16chr_1_12	40	36	-19	1.158
16chr	1	12	16chr_1_12	41	37	-18	1.105
16chr	1	12	16chr_1_12	42	38	-17	1.192
16chr	1	12	16chr_1_12	43	39	-16	1.134
16chr	1	12	16chr_1_12	44	40	-15	1.41
16chr	1	12	16chr_1_12	45	41	-14	1.282
16chr	1	12	16chr_1_12	46	42	-13	2.334
16chr	1	12	16chr_1_12	47	43	-12	3.23
16chr	1	12	16chr_1_12	48	44	-11	3.574
16chr	1	12	16chr_1_12	49	45	-10	4.123
16chr	1	12	16chr_1_12	50	46	-9	4.057
16chr	1	12	16chr_1_12	51	47	-8	4.465
16chr	1	12	16chr_1_12	52	48	-7	4.218
16chr	1	12	16chr_1_12	53	49	-6	4.102
16chr	1	12	16chr_1_12	54	50	-5	4.167
16chr	1	12	16chr_1_12	55	51	-4	5.352
16chr	1	12	16chr_1_12	56	52	-3	5.555
16chr	1	12	16chr_1_12	57	53	-2	5.841
16chr	1	12	16chr_1_12	58	54	-1	5.984
16chr	1	12	16chr_1_12	59	55	0	6.153
16chr	1	12	16chr_1_12	60	56	1	5.65
16chr	1	12	16chr_1_12	61	57	2	4.112
16chr	1	13	16chr_1_13	56	0	-49	0
16chr	1	13	16chr_1_13	57	1	-48	0.999
16chr	1	13	16chr_1_13	58	2	-47	0.977
16chr	1	13	16chr_1_13	59	3	-46	1.097
16chr	1	13	16chr_1_13	60	4	-45	1.092
16chr	1	13	16chr_1_13	61	5	-44	1.408
16chr	1	13	16chr_1_13	62	6	-43	1.195
16chr	1	13	16chr_1_13	63	7	-42	1.115
16chr	1	13	16chr_1_13	64	8	-41	0.843
16chr	1	13	16chr_1_13	65	9	-40	1.098
16chr	1	13	16chr_1_13	66	10	-39	1.077
16chr	1	13	16chr_1_13	67	11	-38	1.134
16chr	1	13	16chr_1_13	68	12	-37	1.148
16chr	1	13	16chr_1_13	69	13	-36	0.969
16chr	1	13	16chr_1_13	70	14	-35	1.2
16chr	1	13	16chr_1_13	71	15	-34	1.342
16chr	1	13	16chr_1_13	72	16	-33	1.282
16chr	1	13	16chr_1_13	73	17	-32	1.289
16chr	1	13	16chr_1_13	74	18	-31	1.269
16chr	1	13	16chr_1_13	75	19	-30	1.416
16chr	1	13	16chr_1_13	76	20	-29	1.394
16chr	1	13	16chr_1_13	77	21	-28	1.37
16chr	1	13	16chr_1_13	78	22	-27	1.456
16chr	1	13	16chr_1_13	79	23	-26	1.338
16chr	1	13	16chr_1_13	80	24	-25	1.41
16chr	1	13	16chr_1_13	81	25	-24	1.376
16chr	1	13	16chr_1_13	82	26	-23	1.466
16chr	1	13	16chr_1_13	83	27	-22	1.533
16chr	1	13	16chr_1_13	84	28	-21	1.667
16chr	1	13	16chr_1_13	85	29	-20	1.771
16chr	1	13	16chr_1_13	86	30	-19	1.842
16chr	1	13	16chr_1_13	87	31	-18	2.465
16chr	1	13	16chr_1_13	88	32	-17	3.927
16chr	1	13	16chr_1_13	89	33	-16	4.206
16chr	1	13	16chr_1_13	90	34	-15	4.833
16chr	1	13	16chr_1_13	91	35	-14	4.822
16chr	1	13	16chr_1_13	92	36	-13	5.368
16chr	1	13	16chr_1_13	93	37	-12	5.733
16chr	1	13	16chr_1_13	94	38	-11	NA
16chr	1	13	16chr_1_13	95	39	-10	6.218
16chr	1	13	16chr_1_13	96	40	-9	6.521
16chr	1	13	16chr_1_13	97	41	-8	6.476
16chr	1	13	16chr_1_13	98	42	-7	6.455
16chr	1	13	16chr_1_13	99	43	-6	6.516
16chr	1	13	16chr_1_13	100	44	-5	6.679
16chr	1	13	16chr_1_13	101	45	-4	6.665
16chr	1	13	16chr_1_13	102	46	-3	6.941
16chr	1	13	16chr_1_13	103	47	-2	7.23
16chr	1	13	16chr_1_13	104	48	-1	7.596
16chr	1	13	16chr_1_13	105	49	0	7.839
16chr	1	13	16chr_1_13	106	50	1	NA
16chr	1	15	16chr_1_15	19	0	-46	0
16chr	1	15	16chr_1_15	20	1	-45	0.632
16chr	1	15	16chr_1_15	21	2	-44	0.817
16chr	1	15	16chr_1_15	22	3	-43	0.686
16chr	1	15	16chr_1_15	23	4	-42	0.439
16chr	1	15	16chr_1_15	24	5	-41	0.404
16chr	1	15	16chr_1_15	25	6	-40	0.114
16chr	1	15	16chr_1_15	26	7	-39	0.439
16chr	1	15	16chr_1_15	27	8	-38	0.598
16chr	1	15	16chr_1_15	28	9	-37	0.789
16chr	1	15	16chr_1_15	29	10	-36	0.867
16chr	1	15	16chr_1_15	30	11	-35	0.423
16chr	1	15	16chr_1_15	31	12	-34	0.513
16chr	1	15	16chr_1_15	32	13	-33	0.874
16chr	1	15	16chr_1_15	33	14	-32	0.817
16chr	1	15	16chr_1_15	34	15	-31	0.651
16chr	1	15	16chr_1_15	35	16	-30	0.439
16chr	1	15	16chr_1_15	36	17	-29	0.511
16chr	1	15	16chr_1_15	37	18	-28	0.537
16chr	1	15	16chr_1_15	38	19	-27	0.982
16chr	1	15	16chr_1_15	39	20	-26	0.726
16chr	1	15	16chr_1_15	40	21	-25	0.981
16chr	1	15	16chr_1_15	41	22	-24	1.066
16chr	1	15	16chr_1_15	42	23	-23	0.511
16chr	1	15	16chr_1_15	43	24	-22	0.687
16chr	1	15	16chr_1_15	44	25	-21	0.762
16chr	1	15	16chr_1_15	45	26	-20	0.906
16chr	1	15	16chr_1_15	46	27	-19	1.042
16chr	1	15	16chr_1_15	47	28	-18	0.972
16chr	1	15	16chr_1_15	48	29	-17	0.778
16chr	1	15	16chr_1_15	49	30	-16	1.384
16chr	1	15	16chr_1_15	50	31	-15	2.261
16chr	1	15	16chr_1_15	51	32	-14	3.396
16chr	1	15	16chr_1_15	52	33	-13	3.878
16chr	1	15	16chr_1_15	53	34	-12	4.272
16chr	1	15	16chr_1_15	54	35	-11	4.596
16chr	1	15	16chr_1_15	55	36	-10	4.444
16chr	1	15	16chr_1_15	56	37	-9	4.245
16chr	1	15	16chr_1_15	57	38	-8	4.896
16chr	1	15	16chr_1_15	58	39	-7	4.97
16chr	1	15	16chr_1_15	59	40	-6	5.298
16chr	1	15	16chr_1_15	60	41	-5	5.359
16chr	1	15	16chr_1_15	61	42	-4	5.626
16chr	1	15	16chr_1_15	62	43	-3	5.238
16chr	1	15	16chr_1_15	63	44	-2	5.905
16chr	1	15	16chr_1_15	64	45	-1	6.056
16chr	1	15	16chr_1_15	65	46	0	6.217
16chr	1	15	16chr_1_15	66	47	1	6.034
16chr	1	15	16chr_1_15	67	48	2	5.776
16chr	1	15	16chr_1_15	68	49	3	4.979
16chr	1	16	16chr_1_16	85	0	-47	0
16chr	1	16	16chr_1_16	86	1	-46	1.048
16chr	1	16	16chr_1_16	87	2	-45	1.305
16chr	1	16	16chr_1_16	88	3	-44	0.759
16chr	1	16	16chr_1_16	89	4	-43	1.128
16chr	1	16	16chr_1_16	90	5	-42	0.712
16chr	1	16	16chr_1_16	91	6	-41	0.722
16chr	1	16	16chr_1_16	92	7	-40	0.507
16chr	1	16	16chr_1_16	93	8	-39	0.546
16chr	1	16	16chr_1_16	94	9	-38	0.579
16chr	1	16	16chr_1_16	95	10	-37	0.592
16chr	1	16	16chr_1_16	96	11	-36	0.926
16chr	1	16	16chr_1_16	97	12	-35	0.562
16chr	1	16	16chr_1_16	98	13	-34	0.823
16chr	1	16	16chr_1_16	99	14	-33	0.762
16chr	1	16	16chr_1_16	100	15	-32	0.723
16chr	1	16	16chr_1_16	101	16	-31	0.46
16chr	1	16	16chr_1_16	102	17	-30	0.666
16chr	1	16	16chr_1_16	103	18	-29	0.69
16chr	1	16	16chr_1_16	104	19	-28	0.772
16chr	1	16	16chr_1_16	105	20	-27	0.701
16chr	1	16	16chr_1_16	106	21	-26	0.621
16chr	1	16	16chr_1_16	107	22	-25	0.94
16chr	1	16	16chr_1_16	108	23	-24	1.077
16chr	1	16	16chr_1_16	109	24	-23	0.975
16chr	1	16	16chr_1_16	110	25	-22	1.13
16chr	1	16	16chr_1_16	111	26	-21	1.129
16chr	1	16	16chr_1_16	112	27	-20	1.05
16chr	1	16	16chr_1_16	113	28	-19	1.096
16chr	1	16	16chr_1_16	114	29	-18	1.083
16chr	1	16	16chr_1_16	115	30	-17	1.226
16chr	1	16	16chr_1_16	116	31	-16	1.129
16chr	1	16	16chr_1_16	117	32	-15	1.277
16chr	1	16	16chr_1_16	118	33	-14	1.384
16chr	1	16	16chr_1_16	119	34	-13	2.374
16chr	1	16	16chr_1_16	120	35	-12	3.034
16chr	1	16	16chr_1_16	121	36	-11	3.76
16chr	1	16	16chr_1_16	122	37	-10	3.741
16chr	1	16	16chr_1_16	123	38	-9	3.918
16chr	1	16	16chr_1_16	124	39	-8	NA
16chr	1	16	16chr_1_16	125	40	-7	4.739
16chr	1	16	16chr_1_16	126	41	-6	NA
16chr	1	16	16chr_1_16	127	42	-5	NA
16chr	1	16	16chr_1_16	128	43	-4	5.402
16chr	1	16	16chr_1_16	129	44	-3	5.655
16chr	1	16	16chr_1_16	130	45	-2	5.942
16chr	1	16	16chr_1_16	131	46	-1	6.213
16chr	1	16	16chr_1_16	132	47	0	6.51
16chr	1	16	16chr_1_16	133	48	1	6.348
16chr	1	16	16chr_1_16	134	49	2	5.026
16chr	1	17	16chr_1_17	55	0	-56	0
16chr	1	17	16chr_1_17	56	1	-55	0.695
16chr	1	17	16chr_1_17	57	2	-54	1.062
16chr	1	17	16chr_1_17	58	3	-53	0.85
16chr	1	17	16chr_1_17	59	4	-52	1.012
16chr	1	17	16chr_1_17	60	5	-51	0.992
16chr	1	17	16chr_1_17	61	6	-50	1.042
16chr	1	17	16chr_1_17	62	7	-49	0.811
16chr	1	17	16chr_1_17	63	8	-48	0.903
16chr	1	17	16chr_1_17	64	9	-47	0.894
16chr	1	17	16chr_1_17	65	10	-46	0.882
16chr	1	17	16chr_1_17	66	11	-45	0.982
16chr	1	17	16chr_1_17	67	12	-44	0.678
16chr	1	17	16chr_1_17	68	13	-43	1.101
16chr	1	17	16chr_1_17	69	14	-42	0.897
16chr	1	17	16chr_1_17	70	15	-41	0.954
16chr	1	17	16chr_1_17	71	16	-40	1.074
16chr	1	17	16chr_1_17	72	17	-39	0.981
16chr	1	17	16chr_1_17	73	18	-38	1.121
16chr	1	17	16chr_1_17	74	19	-37	1.324
16chr	1	17	16chr_1_17	75	20	-36	1.365
16chr	1	17	16chr_1_17	76	21	-35	1.235
16chr	1	17	16chr_1_17	77	22	-34	1.134
16chr	1	17	16chr_1_17	78	23	-33	1.373
16chr	1	17	16chr_1_17	79	24	-32	1.163
16chr	1	17	16chr_1_17	80	25	-31	1.2
16chr	1	17	16chr_1_17	81	26	-30	1.348
16chr	1	17	16chr_1_17	82	27	-29	0.775
16chr	1	17	16chr_1_17	83	28	-28	1.405
16chr	1	17	16chr_1_17	84	29	-27	1.332
16chr	1	17	16chr_1_17	85	30	-26	1.355
16chr	1	17	16chr_1_17	86	31	-25	1.402
16chr	1	17	16chr_1_17	87	32	-24	1.583
16chr	1	17	16chr_1_17	88	33	-23	1.387
16chr	1	17	16chr_1_17	89	34	-22	1.524
16chr	1	17	16chr_1_17	90	35	-21	1.474
16chr	1	17	16chr_1_17	91	36	-20	1.577
16chr	1	17	16chr_1_17	92	37	-19	1.493
16chr	1	17	16chr_1_17	93	38	-18	1.66
16chr	1	17	16chr_1_17	94	39	-17	1.623
16chr	1	17	16chr_1_17	95	40	-16	1.793
16chr	1	17	16chr_1_17	96	41	-15	2.204
16chr	1	17	16chr_1_17	97	42	-14	3.171
16chr	1	17	16chr_1_17	98	43	-13	3.86
16chr	1	17	16chr_1_17	99	44	-12	4.391
16chr	1	17	16chr_1_17	100	45	-11	4.808
16chr	1	17	16chr_1_17	101	46	-10	4.936
16chr	1	17	16chr_1_17	102	47	-9	5.491
16chr	1	17	16chr_1_17	103	48	-8	5.764
16chr	1	17	16chr_1_17	104	49	-7	5.83
16chr	1	17	16chr_1_17	105	50	-6	5.929
16chr	1	17	16chr_1_17	106	51	-5	6.217
16chr	1	17	16chr_1_17	107	52	-4	6.499
16chr	1	17	16chr_1_17	108	53	-3	6.635
16chr	1	17	16chr_1_17	109	54	-2	6.763
16chr	1	17	16chr_1_17	110	55	-1	6.834
16chr	1	17	16chr_1_17	111	56	0	7.024
16chr	1	17	16chr_1_17	112	57	1	6.795
16chr	1	17	16chr_1_17	113	58	2	5.806
16chr	1	18	16chr_1_18	32	0	-38	0
16chr	1	18	16chr_1_18	33	1	-37	0.511
16chr	1	18	16chr_1_18	34	2	-36	0.397
16chr	1	18	16chr_1_18	35	3	-35	0.666
16chr	1	18	16chr_1_18	36	4	-34	0.817
16chr	1	18	16chr_1_18	37	5	-33	0.919
16chr	1	18	16chr_1_18	38	6	-32	1.083
16chr	1	18	16chr_1_18	39	7	-31	1.066
16chr	1	18	16chr_1_18	40	8	-30	1.213
16chr	1	18	16chr_1_18	41	9	-29	1.235
16chr	1	18	16chr_1_18	42	10	-28	1.102
16chr	1	18	16chr_1_18	43	11	-27	0.992
16chr	1	18	16chr_1_18	44	12	-26	1.179
16chr	1	18	16chr_1_18	45	13	-25	1.161
16chr	1	18	16chr_1_18	46	14	-24	1.166
16chr	1	18	16chr_1_18	47	15	-23	1.281
16chr	1	18	16chr_1_18	48	16	-22	1.324
16chr	1	18	16chr_1_18	49	17	-21	1.176
16chr	1	18	16chr_1_18	50	18	-20	1.38
16chr	1	18	16chr_1_18	51	19	-19	1.269
16chr	1	18	16chr_1_18	52	20	-18	1.639
16chr	1	18	16chr_1_18	53	21	-17	1.665
16chr	1	18	16chr_1_18	54	22	-16	1.524
16chr	1	18	16chr_1_18	55	23	-15	2.39
16chr	1	18	16chr_1_18	56	24	-14	3.544
16chr	1	18	16chr_1_18	57	25	-13	3.826
16chr	1	18	16chr_1_18	58	26	-12	4.306
16chr	1	18	16chr_1_18	59	27	-11	4.601
16chr	1	18	16chr_1_18	60	28	-10	4.967
16chr	1	18	16chr_1_18	61	29	-9	5.116
16chr	1	18	16chr_1_18	62	30	-8	5.544
16chr	1	18	16chr_1_18	63	31	-7	5.87
16chr	1	18	16chr_1_18	64	32	-6	NA
16chr	1	18	16chr_1_18	65	33	-5	6.637
16chr	1	18	16chr_1_18	66	34	-4	6.739
16chr	1	18	16chr_1_18	67	35	-3	7.025
16chr	1	18	16chr_1_18	68	36	-2	7.335
16chr	1	18	16chr_1_18	69	37	-1	7.316
16chr	1	18	16chr_1_18	70	38	0	7.43
16chr	1	18	16chr_1_18	71	39	1	7.136
16chr	1	18	16chr_1_18	72	40	2	6.316
16chr	1	19	16chr_1_19	51	0	-49	0
16chr	1	19	16chr_1_19	52	1	-48	0.687
16chr	1	19	16chr_1_19	53	2	-47	1.066
16chr	1	19	16chr_1_19	54	3	-46	0.823
16chr	1	19	16chr_1_19	55	4	-45	0.986
16chr	1	19	16chr_1_19	56	5	-44	0.73
16chr	1	19	16chr_1_19	57	6	-43	0.78
16chr	1	19	16chr_1_19	58	7	-42	0.596
16chr	1	19	16chr_1_19	59	8	-41	0.999
16chr	1	19	16chr_1_19	60	9	-40	1.074
16chr	1	19	16chr_1_19	61	10	-39	0.823
16chr	1	19	16chr_1_19	62	11	-38	1.086
16chr	1	19	16chr_1_19	63	12	-37	1.072
16chr	1	19	16chr_1_19	64	13	-36	1.047
16chr	1	19	16chr_1_19	65	14	-35	1.12
16chr	1	19	16chr_1_19	66	15	-34	0.937
16chr	1	19	16chr_1_19	67	16	-33	0.964
16chr	1	19	16chr_1_19	68	17	-32	1.176
16chr	1	19	16chr_1_19	69	18	-31	1.125
16chr	1	19	16chr_1_19	70	19	-30	1.27
16chr	1	19	16chr_1_19	71	20	-29	1.34
16chr	1	19	16chr_1_19	72	21	-28	1.2
16chr	1	19	16chr_1_19	73	22	-27	1.027
16chr	1	19	16chr_1_19	74	23	-26	1.269
16chr	1	19	16chr_1_19	75	24	-25	1.12
16chr	1	19	16chr_1_19	76	25	-24	1.416
16chr	1	19	16chr_1_19	77	26	-23	1.203
16chr	1	19	16chr_1_19	78	27	-22	0.874
16chr	1	19	16chr_1_19	79	28	-21	1.42
16chr	1	19	16chr_1_19	80	29	-20	1.247
16chr	1	19	16chr_1_19	81	30	-19	1.302
16chr	1	19	16chr_1_19	82	31	-18	1.405
16chr	1	19	16chr_1_19	83	32	-17	1.502
16chr	1	19	16chr_1_19	84	33	-16	1.445
16chr	1	19	16chr_1_19	85	34	-15	1.579
16chr	1	19	16chr_1_19	86	35	-14	2.576
16chr	1	19	16chr_1_19	87	36	-13	3.348
16chr	1	19	16chr_1_19	88	37	-12	3.736
16chr	1	19	16chr_1_19	89	38	-11	3.858
16chr	1	19	16chr_1_19	90	39	-10	4.241
16chr	1	19	16chr_1_19	91	40	-9	4.067
16chr	1	19	16chr_1_19	92	41	-8	4.659
16chr	1	19	16chr_1_19	93	42	-7	4.778
16chr	1	19	16chr_1_19	94	43	-6	5.236
16chr	1	19	16chr_1_19	95	44	-5	5.449
16chr	1	19	16chr_1_19	96	45	-4	5.975
16chr	1	19	16chr_1_19	97	46	-3	6.257
16chr	1	19	16chr_1_19	98	47	-2	6.646
16chr	1	19	16chr_1_19	99	48	-1	6.927
16chr	1	19	16chr_1_19	100	49	0	7.015
16chr	1	19	16chr_1_19	101	50	1	6.954
16chr	1	19	16chr_1_19	102	51	2	6.639
16chr	1	19	16chr_1_19	103	52	3	5.696
3chr	1	1	3chr_1_1	57	0	-41	0
3chr	1	1	3chr_1_1	58	1	-40	1.102
3chr	1	1	3chr_1_1	59	2	-39	1.302
3chr	1	1	3chr_1_1	60	3	-38	1.142
3chr	1	1	3chr_1_1	61	4	-37	1.631
3chr	1	1	3chr_1_1	62	5	-36	1.773
3chr	1	1	3chr_1_1	63	6	-35	1.977
3chr	1	1	3chr_1_1	64	7	-34	1.861
3chr	1	1	3chr_1_1	65	8	-33	1.573
3chr	1	1	3chr_1_1	66	9	-32	1.553
3chr	1	1	3chr_1_1	67	10	-31	1.938
3chr	1	1	3chr_1_1	68	11	-30	1.954
3chr	1	1	3chr_1_1	69	12	-29	2.278
3chr	1	1	3chr_1_1	70	13	-28	1.898
3chr	1	1	3chr_1_1	71	14	-27	2.002
3chr	1	1	3chr_1_1	72	15	-26	2.119
3chr	1	1	3chr_1_1	73	16	-25	2.262
3chr	1	1	3chr_1_1	74	17	-24	2.48
3chr	1	1	3chr_1_1	75	18	-23	2.167
3chr	1	1	3chr_1_1	76	19	-22	2.248
3chr	1	1	3chr_1_1	77	20	-21	2.427
3chr	1	1	3chr_1_1	78	21	-20	2.104
3chr	1	1	3chr_1_1	79	22	-19	1.943
3chr	1	1	3chr_1_1	80	23	-18	2.735
3chr	1	1	3chr_1_1	81	24	-17	2.724
3chr	1	1	3chr_1_1	82	25	-16	2.797
3chr	1	1	3chr_1_1	83	26	-15	3.305
3chr	1	1	3chr_1_1	84	27	-14	3.509
3chr	1	1	3chr_1_1	85	28	-13	4.09
3chr	1	1	3chr_1_1	86	29	-12	4.45
3chr	1	1	3chr_1_1	87	30	-11	4.614
3chr	1	1	3chr_1_1	88	31	-10	4.961
3chr	1	1	3chr_1_1	89	32	-9	4.639
3chr	1	1	3chr_1_1	90	33	-8	4.488
3chr	1	1	3chr_1_1	91	34	-7	5.201
3chr	1	1	3chr_1_1	92	35	-6	5.068
3chr	1	1	3chr_1_1	93	36	-5	5.084
3chr	1	1	3chr_1_1	94	37	-4	5.619
3chr	1	1	3chr_1_1	95	38	-3	5.995
3chr	1	1	3chr_1_1	96	39	-2	6.073
3chr	1	1	3chr_1_1	97	40	-1	6.268
3chr	1	1	3chr_1_1	98	41	0	6.269
3chr	1	1	3chr_1_1	99	42	1	6.025
3chr	1	1	3chr_1_1	100	43	2	5.882
3chr	1	1	3chr_1_1	101	44	3	5.781
3chr	1	1	3chr_1_1	102	45	4	5.088
3chr	1	2	3chr_1_2	25	0	-57	0
3chr	1	2	3chr_1_2	26	1	-56	0.65
3chr	1	2	3chr_1_2	27	2	-55	0.583
3chr	1	2	3chr_1_2	28	3	-54	0.969
3chr	1	2	3chr_1_2	29	4	-53	1.305
3chr	1	2	3chr_1_2	30	5	-52	1.072
3chr	1	2	3chr_1_2	31	6	-51	0.892
3chr	1	2	3chr_1_2	32	7	-50	1.129
3chr	1	2	3chr_1_2	33	8	-49	1.235
3chr	1	2	3chr_1_2	34	9	-48	1.228
3chr	1	2	3chr_1_2	35	10	-47	0.906
3chr	1	2	3chr_1_2	36	11	-46	1.086
3chr	1	2	3chr_1_2	37	12	-45	1.077
3chr	1	2	3chr_1_2	38	13	-44	1.176
3chr	1	2	3chr_1_2	39	14	-43	1.322
3chr	1	2	3chr_1_2	40	15	-42	1.517
3chr	1	2	3chr_1_2	41	16	-41	1.13
3chr	1	2	3chr_1_2	42	17	-40	1.444
3chr	1	2	3chr_1_2	43	18	-39	1.516
3chr	1	2	3chr_1_2	44	19	-38	1.635
3chr	1	2	3chr_1_2	45	20	-37	1.485
3chr	1	2	3chr_1_2	46	21	-36	1.559
3chr	1	2	3chr_1_2	47	22	-35	0.775
3chr	1	2	3chr_1_2	48	23	-34	1.449
3chr	1	2	3chr_1_2	49	24	-33	1.728
3chr	1	2	3chr_1_2	50	25	-32	1.85
3chr	1	2	3chr_1_2	51	26	-31	1.815
3chr	1	2	3chr_1_2	52	27	-30	1.829
3chr	1	2	3chr_1_2	53	28	-29	2.177
3chr	1	2	3chr_1_2	54	29	-28	2.232
3chr	1	2	3chr_1_2	55	30	-27	1.915
3chr	1	2	3chr_1_2	56	31	-26	2.11
3chr	1	2	3chr_1_2	57	32	-25	2.239
3chr	1	2	3chr_1_2	58	33	-24	2.568
3chr	1	2	3chr_1_2	59	34	-23	2.096
3chr	1	2	3chr_1_2	60	35	-22	2.285
3chr	1	2	3chr_1_2	61	36	-21	2.384
3chr	1	2	3chr_1_2	62	37	-20	2.487
3chr	1	2	3chr_1_2	63	38	-19	3.216
3chr	1	2	3chr_1_2	64	39	-18	3.705
3chr	1	2	3chr_1_2	65	40	-17	3.759
3chr	1	2	3chr_1_2	66	41	-16	4.172
3chr	1	2	3chr_1_2	67	42	-15	4.168
3chr	1	2	3chr_1_2	68	43	-14	4.226
3chr	1	2	3chr_1_2	69	44	-13	4.519
3chr	1	2	3chr_1_2	70	45	-12	4.343
3chr	1	2	3chr_1_2	71	46	-11	5.026
3chr	1	2	3chr_1_2	72	47	-10	5.352
3chr	1	2	3chr_1_2	73	48	-9	4.941
3chr	1	2	3chr_1_2	74	49	-8	5.057
3chr	1	2	3chr_1_2	75	50	-7	5.516
3chr	1	2	3chr_1_2	76	51	-6	5.129
3chr	1	2	3chr_1_2	77	52	-5	5.695
3chr	1	2	3chr_1_2	78	53	-4	5.895
3chr	1	2	3chr_1_2	79	54	-3	6.143
3chr	1	2	3chr_1_2	80	55	-2	6.575
3chr	1	2	3chr_1_2	81	56	-1	6.728
3chr	1	2	3chr_1_2	82	57	0	6.797
3chr	1	2	3chr_1_2	83	58	1	5.321
3chr	1	2	3chr_1_2	84	59	2	2.433
3chr	1	3	3chr_1_3	3	0	-57	0
3chr	1	3	3chr_1_3	4	1	-56	0.999
3chr	1	3	3chr_1_3	5	2	-55	1.026
3chr	1	3	3chr_1_3	6	3	-54	0.939
3chr	1	3	3chr_1_3	7	4	-53	0.964
3chr	1	3	3chr_1_3	8	5	-52	1.405
3chr	1	3	3chr_1_3	9	6	-51	0.986
3chr	1	3	3chr_1_3	10	7	-50	1.312
3chr	1	3	3chr_1_3	11	8	-49	1.2
3chr	1	3	3chr_1_3	12	9	-48	1.453
3chr	1	3	3chr_1_3	13	10	-47	1.524
3chr	1	3	3chr_1_3	14	11	-46	1.518
3chr	1	3	3chr_1_3	15	12	-45	1.635
3chr	1	3	3chr_1_3	16	13	-44	1.615
3chr	1	3	3chr_1_3	17	14	-43	1.65
3chr	1	3	3chr_1_3	18	15	-42	1.516
3chr	1	3	3chr_1_3	19	16	-41	1.524
3chr	1	3	3chr_1_3	20	17	-40	1.419
3chr	1	3	3chr_1_3	21	18	-39	1.367
3chr	1	3	3chr_1_3	22	19	-38	1.503
3chr	1	3	3chr_1_3	23	20	-37	1.278
3chr	1	3	3chr_1_3	24	21	-36	1.416
3chr	1	3	3chr_1_3	25	22	-35	1.633
3chr	1	3	3chr_1_3	26	23	-34	1.615
3chr	1	3	3chr_1_3	27	24	-33	1.518
3chr	1	3	3chr_1_3	28	25	-32	1.717
3chr	1	3	3chr_1_3	29	26	-31	1.816
3chr	1	3	3chr_1_3	30	27	-30	0.953
3chr	1	3	3chr_1_3	31	28	-29	2.044
3chr	1	3	3chr_1_3	32	29	-28	2.007
3chr	1	3	3chr_1_3	33	30	-27	2.024
3chr	1	3	3chr_1_3	34	31	-26	1.728
3chr	1	3	3chr_1_3	35	32	-25	2.213
3chr	1	3	3chr_1_3	36	33	-24	1.474
3chr	1	3	3chr_1_3	37	34	-23	2.11
3chr	1	3	3chr_1_3	38	35	-22	1.976
3chr	1	3	3chr_1_3	39	36	-21	2.309
3chr	1	3	3chr_1_3	40	37	-20	2.277
3chr	1	3	3chr_1_3	41	38	-19	2.155
3chr	1	3	3chr_1_3	42	39	-18	2.32
3chr	1	3	3chr_1_3	43	40	-17	2.395
3chr	1	3	3chr_1_3	44	41	-16	3.412
3chr	1	3	3chr_1_3	45	42	-15	3.756
3chr	1	3	3chr_1_3	46	43	-14	4.005
3chr	1	3	3chr_1_3	47	44	-13	4.705
3chr	1	3	3chr_1_3	48	45	-12	4.504
3chr	1	3	3chr_1_3	49	46	-11	5.286
3chr	1	3	3chr_1_3	50	47	-10	NA
3chr	1	3	3chr_1_3	51	48	-9	NA
3chr	1	3	3chr_1_3	52	49	-8	5.787
3chr	1	3	3chr_1_3	53	50	-7	5.669
3chr	1	3	3chr_1_3	54	51	-6	5.588
3chr	1	3	3chr_1_3	55	52	-5	5.801
3chr	1	3	3chr_1_3	56	53	-4	6.204
3chr	1	3	3chr_1_3	57	54	-3	6.425
3chr	1	3	3chr_1_3	58	55	-2	6.484
3chr	1	3	3chr_1_3	59	56	-1	6.46
3chr	1	3	3chr_1_3	60	57	0	6.491
3chr	1	3	3chr_1_3	61	58	1	6.33
3chr	1	3	3chr_1_3	62	59	2	5.68
3chr	1	3	3chr_1_3	63	60	3	4.828
3chr	1	4	3chr_1_4	20	0	-49	0
3chr	1	4	3chr_1_4	21	1	-48	0.654
3chr	1	4	3chr_1_4	22	2	-47	0.491
3chr	1	4	3chr_1_4	23	3	-46	0.906
3chr	1	4	3chr_1_4	24	4	-45	0.824
3chr	1	4	3chr_1_4	25	5	-44	0.484
3chr	1	4	3chr_1_4	26	6	-43	0.909
3chr	1	4	3chr_1_4	27	7	-42	0.834
3chr	1	4	3chr_1_4	28	8	-41	0.914
3chr	1	4	3chr_1_4	29	9	-40	1.152
3chr	1	4	3chr_1_4	30	10	-39	1.326
3chr	1	4	3chr_1_4	31	11	-38	1.308
3chr	1	4	3chr_1_4	32	12	-37	1.235
3chr	1	4	3chr_1_4	33	13	-36	1.373
3chr	1	4	3chr_1_4	34	14	-35	1.739
3chr	1	4	3chr_1_4	35	15	-34	1.503
3chr	1	4	3chr_1_4	36	16	-33	1.481
3chr	1	4	3chr_1_4	37	17	-32	1.765
3chr	1	4	3chr_1_4	38	18	-31	1.609
3chr	1	4	3chr_1_4	39	19	-30	1.964
3chr	1	4	3chr_1_4	40	20	-29	1.945
3chr	1	4	3chr_1_4	41	21	-28	1.839
3chr	1	4	3chr_1_4	42	22	-27	1.84
3chr	1	4	3chr_1_4	43	23	-26	2.059
3chr	1	4	3chr_1_4	44	24	-25	2.096
3chr	1	4	3chr_1_4	45	25	-24	2.177
3chr	1	4	3chr_1_4	46	26	-23	2.267
3chr	1	4	3chr_1_4	47	27	-22	1.308
3chr	1	4	3chr_1_4	48	28	-21	1.914
3chr	1	4	3chr_1_4	49	29	-20	2.252
3chr	1	4	3chr_1_4	50	30	-19	2.318
3chr	1	4	3chr_1_4	51	31	-18	2.334
3chr	1	4	3chr_1_4	52	32	-17	2.536
3chr	1	4	3chr_1_4	53	33	-16	2.515
3chr	1	4	3chr_1_4	54	34	-15	2.857
3chr	1	4	3chr_1_4	55	35	-14	2.666
3chr	1	4	3chr_1_4	56	36	-13	3.446
3chr	1	4	3chr_1_4	57	37	-12	3.715
3chr	1	4	3chr_1_4	58	38	-11	4.2
3chr	1	4	3chr_1_4	59	39	-10	4.845
3chr	1	4	3chr_1_4	60	40	-9	5.385
3chr	1	4	3chr_1_4	61	41	-8	5.398
3chr	1	4	3chr_1_4	62	42	-7	5.746
3chr	1	4	3chr_1_4	63	43	-6	6.057
3chr	1	4	3chr_1_4	64	44	-5	6.518
3chr	1	4	3chr_1_4	65	45	-4	6.855
3chr	1	4	3chr_1_4	66	46	-3	7.13
3chr	1	4	3chr_1_4	67	47	-2	7.376
3chr	1	4	3chr_1_4	68	48	-1	7.763
3chr	1	4	3chr_1_4	69	49	0	7.991
3chr	1	4	3chr_1_4	70	50	1	6.646
3chr	1	4	3chr_1_4	71	51	2	6.11
3chr	1	5	3chr_1_5	16	0	-43	0
3chr	1	5	3chr_1_5	17	1	-42	0.885
3chr	1	5	3chr_1_5	18	2	-41	0.561
3chr	1	5	3chr_1_5	19	3	-40	1.084
3chr	1	5	3chr_1_5	20	4	-39	1.329
3chr	1	5	3chr_1_5	21	5	-38	0.802
3chr	1	5	3chr_1_5	22	6	-37	1.181
3chr	1	5	3chr_1_5	23	7	-36	1.148
3chr	1	5	3chr_1_5	24	8	-35	0.717
3chr	1	5	3chr_1_5	25	9	-34	0.542
3chr	1	5	3chr_1_5	26	10	-33	0.651
3chr	1	5	3chr_1_5	27	11	-32	1.05
3chr	1	5	3chr_1_5	28	12	-31	1.052
3chr	1	5	3chr_1_5	29	13	-30	1.779
3chr	1	5	3chr_1_5	30	14	-29	1.65
3chr	1	5	3chr_1_5	31	15	-28	1.986
3chr	1	5	3chr_1_5	32	16	-27	1.627
3chr	1	5	3chr_1_5	33	17	-26	1.955
3chr	1	5	3chr_1_5	34	18	-25	1.533
3chr	1	5	3chr_1_5	35	19	-24	1.87
3chr	1	5	3chr_1_5	36	20	-23	2.038
3chr	1	5	3chr_1_5	37	21	-22	1.665
3chr	1	5	3chr_1_5	38	22	-21	1.927
3chr	1	5	3chr_1_5	39	23	-20	2.113
3chr	1	5	3chr_1_5	40	24	-19	1.84
3chr	1	5	3chr_1_5	41	25	-18	1.973
3chr	1	5	3chr_1_5	42	26	-17	2.878
3chr	1	5	3chr_1_5	43	27	-16	3.102
3chr	1	5	3chr_1_5	44	28	-15	4.073
3chr	1	5	3chr_1_5	45	29	-14	4.197
3chr	1	5	3chr_1_5	46	30	-13	4.462
3chr	1	5	3chr_1_5	47	31	-12	5.08
3chr	1	5	3chr_1_5	48	32	-11	5.171
3chr	1	5	3chr_1_5	49	33	-10	4.635
3chr	1	5	3chr_1_5	50	34	-9	4.668
3chr	1	5	3chr_1_5	51	35	-8	4.941
3chr	1	5	3chr_1_5	52	36	-7	5.622
3chr	1	5	3chr_1_5	53	37	-6	5.954
3chr	1	5	3chr_1_5	54	38	-5	6.255
3chr	1	5	3chr_1_5	55	39	-4	6.498
3chr	1	5	3chr_1_5	56	40	-3	7.203
3chr	1	5	3chr_1_5	57	41	-2	7.525
3chr	1	5	3chr_1_5	58	42	-1	7.854
3chr	1	5	3chr_1_5	59	43	0	7.89
3chr	1	5	3chr_1_5	60	44	1	5.71
3chr	1	7	3chr_1_7	25	0	-61	0
3chr	1	7	3chr_1_7	26	1	-60	1.027
3chr	1	7	3chr_1_7	27	2	-59	0.666
3chr	1	7	3chr_1_7	28	3	-58	0.646
3chr	1	7	3chr_1_7	29	4	-57	0.999
3chr	1	7	3chr_1_7	30	5	-56	1.192
3chr	1	7	3chr_1_7	31	6	-55	1.313
3chr	1	7	3chr_1_7	32	7	-54	1.771
3chr	1	7	3chr_1_7	33	8	-53	1.559
3chr	1	7	3chr_1_7	34	9	-52	1.485
3chr	1	7	3chr_1_7	35	10	-51	1.176
3chr	1	7	3chr_1_7	36	11	-50	1.623
3chr	1	7	3chr_1_7	37	12	-49	1.348
3chr	1	7	3chr_1_7	38	13	-48	1.389
3chr	1	7	3chr_1_7	39	14	-47	1.955
3chr	1	7	3chr_1_7	40	15	-46	1.955
3chr	1	7	3chr_1_7	41	16	-45	1.881
3chr	1	7	3chr_1_7	42	17	-44	1.95
3chr	1	7	3chr_1_7	43	18	-43	1.9
3chr	1	7	3chr_1_7	44	19	-42	2.161
3chr	1	7	3chr_1_7	45	20	-41	2.094
3chr	1	7	3chr_1_7	46	21	-40	1.716
3chr	1	7	3chr_1_7	47	22	-39	2.278
3chr	1	7	3chr_1_7	48	23	-38	2.493
3chr	1	7	3chr_1_7	49	24	-37	2.198
3chr	1	7	3chr_1_7	50	25	-36	2.678
3chr	1	7	3chr_1_7	51	26	-35	3.024
3chr	1	7	3chr_1_7	52	27	-34	3.01
3chr	1	7	3chr_1_7	53	28	-33	3.077
3chr	1	7	3chr_1_7	54	29	-32	3.109
3chr	1	7	3chr_1_7	55	30	-31	3.142
3chr	1	7	3chr_1_7	56	31	-30	3.106
3chr	1	7	3chr_1_7	57	32	-29	2.817
3chr	1	7	3chr_1_7	58	33	-28	3.023
3chr	1	7	3chr_1_7	59	34	-27	3.185
3chr	1	7	3chr_1_7	60	35	-26	2.825
3chr	1	7	3chr_1_7	61	36	-25	2.864
3chr	1	7	3chr_1_7	62	37	-24	3.005
3chr	1	7	3chr_1_7	63	38	-23	3.194
3chr	1	7	3chr_1_7	64	39	-22	3.067
3chr	1	7	3chr_1_7	65	40	-21	3.117
3chr	1	7	3chr_1_7	66	41	-20	3.022
3chr	1	7	3chr_1_7	67	42	-19	3.091
3chr	1	7	3chr_1_7	68	43	-18	3.284
3chr	1	7	3chr_1_7	69	44	-17	3.07
3chr	1	7	3chr_1_7	70	45	-16	3.506
3chr	1	7	3chr_1_7	71	46	-15	3.724
3chr	1	7	3chr_1_7	72	47	-14	3.655
3chr	1	7	3chr_1_7	73	48	-13	3.528
3chr	1	7	3chr_1_7	74	49	-12	3.374
3chr	1	7	3chr_1_7	75	50	-11	3.486
3chr	1	7	3chr_1_7	76	51	-10	4.137
3chr	1	7	3chr_1_7	77	52	-9	5.276
3chr	1	7	3chr_1_7	78	53	-8	5.861
3chr	1	7	3chr_1_7	79	54	-7	6.414
3chr	1	7	3chr_1_7	80	55	-6	6.955
3chr	1	7	3chr_1_7	81	56	-5	7.309
3chr	1	7	3chr_1_7	82	57	-4	7.558
3chr	1	7	3chr_1_7	83	58	-3	7.89
3chr	1	7	3chr_1_7	84	59	-2	8.217
3chr	1	7	3chr_1_7	85	60	-1	8.431
3chr	1	7	3chr_1_7	86	61	0	8.457
3chr	1	7	3chr_1_7	87	62	1	8.419
3chr	1	7	3chr_1_7	88	63	2	8.051
3chr	1	7	3chr_1_7	89	64	3	7.081
3chr	1	9	3chr_1_9	63	0	-67	0
3chr	1	9	3chr_1_9	64	1	-66	0.892
3chr	1	9	3chr_1_9	65	2	-65	0.672
3chr	1	9	3chr_1_9	66	3	-64	1.179
3chr	1	9	3chr_1_9	67	4	-63	1.264
3chr	1	9	3chr_1_9	68	5	-62	1.558
3chr	1	9	3chr_1_9	69	6	-61	1.408
3chr	1	9	3chr_1_9	70	7	-60	1.635
3chr	1	9	3chr_1_9	71	8	-59	0.87
3chr	1	9	3chr_1_9	72	9	-58	1.294
3chr	1	9	3chr_1_9	73	10	-57	1.559
3chr	1	9	3chr_1_9	74	11	-56	1.492
3chr	1	9	3chr_1_9	75	12	-55	1.739
3chr	1	9	3chr_1_9	76	13	-54	1.629
3chr	1	9	3chr_1_9	77	14	-53	0.852
3chr	1	9	3chr_1_9	78	15	-52	1.38
3chr	1	9	3chr_1_9	79	16	-51	1.881
3chr	1	9	3chr_1_9	80	17	-50	1.778
3chr	1	9	3chr_1_9	81	18	-49	1.764
3chr	1	9	3chr_1_9	82	19	-48	1.503
3chr	1	9	3chr_1_9	83	20	-47	1.384
3chr	1	9	3chr_1_9	84	21	-46	1.502
3chr	1	9	3chr_1_9	85	22	-45	1.416
3chr	1	9	3chr_1_9	86	23	-44	1.662
3chr	1	9	3chr_1_9	87	24	-43	1.633
3chr	1	9	3chr_1_9	88	25	-42	1.716
3chr	1	9	3chr_1_9	89	26	-41	1.859
3chr	1	9	3chr_1_9	90	27	-40	1.559
3chr	1	9	3chr_1_9	91	28	-39	1.492
3chr	1	9	3chr_1_9	92	29	-38	1.779
3chr	1	9	3chr_1_9	93	30	-37	1.699
3chr	1	9	3chr_1_9	94	31	-36	1.671
3chr	1	9	3chr_1_9	95	32	-35	2.24
3chr	1	9	3chr_1_9	96	33	-34	2.111
3chr	1	9	3chr_1_9	97	34	-33	2.245
3chr	1	9	3chr_1_9	98	35	-32	2.24
3chr	1	9	3chr_1_9	99	36	-31	2.268
3chr	1	9	3chr_1_9	100	37	-30	2.65
3chr	1	9	3chr_1_9	101	38	-29	2.75
3chr	1	9	3chr_1_9	102	39	-28	2.911
3chr	1	9	3chr_1_9	103	40	-27	2.55
3chr	1	9	3chr_1_9	104	41	-26	2.57
3chr	1	9	3chr_1_9	105	42	-25	2.571
3chr	1	9	3chr_1_9	106	43	-24	2.61
3chr	1	9	3chr_1_9	107	44	-23	2.155
3chr	1	9	3chr_1_9	108	45	-22	2.295
3chr	1	9	3chr_1_9	109	46	-21	2.249
3chr	1	9	3chr_1_9	110	47	-20	2.5
3chr	1	9	3chr_1_9	111	48	-19	2.478
3chr	1	9	3chr_1_9	112	49	-18	2.544
3chr	1	9	3chr_1_9	113	50	-17	2.817
3chr	1	9	3chr_1_9	114	51	-16	3.44
3chr	1	9	3chr_1_9	115	52	-15	4.258
3chr	1	9	3chr_1_9	116	53	-14	NA
3chr	1	9	3chr_1_9	117	54	-13	4.639
3chr	1	9	3chr_1_9	118	55	-12	NA
3chr	1	9	3chr_1_9	119	56	-11	5.184
3chr	1	9	3chr_1_9	120	57	-10	5.227
3chr	1	9	3chr_1_9	121	58	-9	6.511
3chr	1	9	3chr_1_9	122	59	-8	6.396
3chr	1	9	3chr_1_9	123	60	-7	7.131
3chr	1	9	3chr_1_9	124	61	-6	7.209
3chr	1	9	3chr_1_9	125	62	-5	7.641
3chr	1	9	3chr_1_9	126	63	-4	7.915
3chr	1	9	3chr_1_9	127	64	-3	8.129
3chr	1	9	3chr_1_9	128	65	-2	8.416
3chr	1	9	3chr_1_9	129	66	-1	8.495
3chr	1	9	3chr_1_9	130	67	0	8.543
3chr	1	9	3chr_1_9	131	68	1	7.526
3chr	1	10	3chr_1_10	17	0	-48	0
3chr	1	10	3chr_1_10	18	1	-47	1.097
3chr	1	10	3chr_1_10	19	2	-46	0.815
3chr	1	10	3chr_1_10	20	3	-45	0.76
3chr	1	10	3chr_1_10	21	4	-44	1.334
3chr	1	10	3chr_1_10	22	5	-43	1.002
3chr	1	10	3chr_1_10	23	6	-42	1.409
3chr	1	10	3chr_1_10	24	7	-41	1.536
3chr	1	10	3chr_1_10	25	8	-40	0.813
3chr	1	10	3chr_1_10	26	9	-39	1.6
3chr	1	10	3chr_1_10	27	10	-38	1.952
3chr	1	10	3chr_1_10	28	11	-37	1.599
3chr	1	10	3chr_1_10	29	12	-36	1.978
3chr	1	10	3chr_1_10	30	13	-35	1.594
3chr	1	10	3chr_1_10	31	14	-34	1.977
3chr	1	10	3chr_1_10	32	15	-33	2.086
3chr	1	10	3chr_1_10	33	16	-32	1.872
3chr	1	10	3chr_1_10	34	17	-31	1.843
3chr	1	10	3chr_1_10	35	18	-30	2.14
3chr	1	10	3chr_1_10	36	19	-29	2.043
3chr	1	10	3chr_1_10	37	20	-28	2.07
3chr	1	10	3chr_1_10	38	21	-27	2.221
3chr	1	10	3chr_1_10	39	22	-26	2.312
3chr	1	10	3chr_1_10	40	23	-25	2.195
3chr	1	10	3chr_1_10	41	24	-24	1.701
3chr	1	10	3chr_1_10	42	25	-23	2.04
3chr	1	10	3chr_1_10	43	26	-22	2.302
3chr	1	10	3chr_1_10	44	27	-21	1.656
3chr	1	10	3chr_1_10	45	28	-20	1.532
3chr	1	10	3chr_1_10	46	29	-19	1.668
3chr	1	10	3chr_1_10	47	30	-18	1.689
3chr	1	10	3chr_1_10	48	31	-17	2.28
3chr	1	10	3chr_1_10	49	32	-16	1.579
3chr	1	10	3chr_1_10	50	33	-15	1.942
3chr	1	10	3chr_1_10	51	34	-14	1.926
3chr	1	10	3chr_1_10	52	35	-13	2.244
3chr	1	10	3chr_1_10	53	36	-12	3.139
3chr	1	10	3chr_1_10	54	37	-11	4.016
3chr	1	10	3chr_1_10	55	38	-10	4.19
3chr	1	10	3chr_1_10	56	39	-9	5.054
3chr	1	10	3chr_1_10	57	40	-8	5.369
3chr	1	10	3chr_1_10	58	41	-7	5.743
3chr	1	10	3chr_1_10	59	42	-6	5.469
3chr	1	10	3chr_1_10	60	43	-5	6.213
3chr	1	10	3chr_1_10	61	44	-4	6.221
3chr	1	10	3chr_1_10	62	45	-3	6.532
3chr	1	10	3chr_1_10	63	46	-2	6.84
3chr	1	10	3chr_1_10	64	47	-1	6.843
3chr	1	10	3chr_1_10	65	48	0	6.843
3chr	1	10	3chr_1_10	66	49	1	6.45
3chr	1	10	3chr_1_10	67	50	2	6.501
3chr	1	11	3chr_1_11	39	0	-53	0
3chr	1	11	3chr_1_11	40	1	-52	1.153
3chr	1	11	3chr_1_11	41	2	-51	1.209
3chr	1	11	3chr_1_11	42	3	-50	1.03
3chr	1	11	3chr_1_11	43	4	-49	1.248
3chr	1	11	3chr_1_11	44	5	-48	1.409
3chr	1	11	3chr_1_11	45	6	-47	1.284
3chr	1	11	3chr_1_11	46	7	-46	1.321
3chr	1	11	3chr_1_11	47	8	-45	1.511
3chr	1	11	3chr_1_11	48	9	-44	1.615
3chr	1	11	3chr_1_11	49	10	-43	1.819
3chr	1	11	3chr_1_11	50	11	-42	1.414
3chr	1	11	3chr_1_11	51	12	-41	1.019
3chr	1	11	3chr_1_11	52	13	-40	1.021
3chr	1	11	3chr_1_11	53	14	-39	1.697
3chr	1	11	3chr_1_11	54	15	-38	1.552
3chr	1	11	3chr_1_11	55	16	-37	1.74
3chr	1	11	3chr_1_11	56	17	-36	2.004
3chr	1	11	3chr_1_11	57	18	-35	2.119
3chr	1	11	3chr_1_11	58	19	-34	2.254
3chr	1	11	3chr_1_11	59	20	-33	1.878
3chr	1	11	3chr_1_11	60	21	-32	2.067
3chr	1	11	3chr_1_11	61	22	-31	1.649
3chr	1	11	3chr_1_11	62	23	-30	1.697
3chr	1	11	3chr_1_11	63	24	-29	1.722
3chr	1	11	3chr_1_11	64	25	-28	2.221
3chr	1	11	3chr_1_11	65	26	-27	1.741
3chr	1	11	3chr_1_11	66	27	-26	1.842
3chr	1	11	3chr_1_11	67	28	-25	1.77
3chr	1	11	3chr_1_11	68	29	-24	2.505
3chr	1	11	3chr_1_11	69	30	-23	2.441
3chr	1	11	3chr_1_11	70	31	-22	2.495
3chr	1	11	3chr_1_11	71	32	-21	2.847
3chr	1	11	3chr_1_11	72	33	-20	3.152
3chr	1	11	3chr_1_11	73	34	-19	3.401
3chr	1	11	3chr_1_11	74	35	-18	3.817
3chr	1	11	3chr_1_11	75	36	-17	4.62
3chr	1	11	3chr_1_11	76	37	-16	4.98
3chr	1	11	3chr_1_11	77	38	-15	5.105
3chr	1	11	3chr_1_11	78	39	-14	5.393
3chr	1	11	3chr_1_11	79	40	-13	5.969
3chr	1	11	3chr_1_11	80	41	-12	5.897
3chr	1	11	3chr_1_11	81	42	-11	5.688
3chr	1	11	3chr_1_11	82	43	-10	5.972
3chr	1	11	3chr_1_11	83	44	-9	6.326
3chr	1	11	3chr_1_11	84	45	-8	6.364
3chr	1	11	3chr_1_11	85	46	-7	6.076
3chr	1	11	3chr_1_11	86	47	-6	NA
3chr	1	11	3chr_1_11	87	48	-5	6.443
3chr	1	11	3chr_1_11	88	49	-4	NA
3chr	1	11	3chr_1_11	89	50	-3	6.975
3chr	1	11	3chr_1_11	90	51	-2	6.971
3chr	1	11	3chr_1_11	91	52	-1	7.072
3chr	1	11	3chr_1_11	92	53	0	7.424
3chr	1	11	3chr_1_11	93	54	1	6.151
3chr	1	11	3chr_1_11	94	55	2	5.958
3chr	1	12	3chr_1_12	50	0	-49	0
3chr	1	12	3chr_1_12	51	1	-48	0.909
3chr	1	12	3chr_1_12	52	2	-47	1.067
3chr	1	12	3chr_1_12	53	3	-46	0.846
3chr	1	12	3chr_1_12	54	4	-45	1.183
3chr	1	12	3chr_1_12	55	5	-44	0.799
3chr	1	12	3chr_1_12	56	6	-43	1.218
3chr	1	12	3chr_1_12	57	7	-42	0.469
3chr	1	12	3chr_1_12	58	8	-41	0.882
3chr	1	12	3chr_1_12	59	9	-40	1.236
3chr	1	12	3chr_1_12	60	10	-39	1.691
3chr	1	12	3chr_1_12	61	11	-38	1.622
3chr	1	12	3chr_1_12	62	12	-37	1.559
3chr	1	12	3chr_1_12	63	13	-36	1.495
3chr	1	12	3chr_1_12	64	14	-35	1.457
3chr	1	12	3chr_1_12	65	15	-34	1.165
3chr	1	12	3chr_1_12	66	16	-33	1.599
3chr	1	12	3chr_1_12	67	17	-32	1.454
3chr	1	12	3chr_1_12	68	18	-31	1.176
3chr	1	12	3chr_1_12	69	19	-30	1.594
3chr	1	12	3chr_1_12	70	20	-29	1.764
3chr	1	12	3chr_1_12	71	21	-28	1.603
3chr	1	12	3chr_1_12	72	22	-27	1.877
3chr	1	12	3chr_1_12	73	23	-26	1.864
3chr	1	12	3chr_1_12	74	24	-25	1.776
3chr	1	12	3chr_1_12	75	25	-24	1.929
3chr	1	12	3chr_1_12	76	26	-23	2.067
3chr	1	12	3chr_1_12	77	27	-22	2.225
3chr	1	12	3chr_1_12	78	28	-21	2.045
3chr	1	12	3chr_1_12	79	29	-20	2.076
3chr	1	12	3chr_1_12	80	30	-19	2.094
3chr	1	12	3chr_1_12	81	31	-18	2.409
3chr	1	12	3chr_1_12	82	32	-17	2.229
3chr	1	12	3chr_1_12	83	33	-16	2.445
3chr	1	12	3chr_1_12	84	34	-15	2.63
3chr	1	12	3chr_1_12	85	35	-14	3.232
3chr	1	12	3chr_1_12	86	36	-13	3.763
3chr	1	12	3chr_1_12	87	37	-12	4.348
3chr	1	12	3chr_1_12	88	38	-11	4.587
3chr	1	12	3chr_1_12	89	39	-10	4.843
3chr	1	12	3chr_1_12	90	40	-9	5.234
3chr	1	12	3chr_1_12	91	41	-8	5.049
3chr	1	12	3chr_1_12	92	42	-7	5.425
3chr	1	12	3chr_1_12	93	43	-6	5.604
3chr	1	12	3chr_1_12	94	44	-5	5.735
3chr	1	12	3chr_1_12	95	45	-4	5.799
3chr	1	12	3chr_1_12	96	46	-3	6.249
3chr	1	12	3chr_1_12	97	47	-2	6.535
3chr	1	12	3chr_1_12	98	48	-1	6.493
3chr	1	12	3chr_1_12	99	49	0	6.791
3chr	1	12	3chr_1_12	100	50	1	5.493
3chr	1	12	3chr_1_12	101	51	2	4.567
3chr	1	13	3chr_1_13	82	0	-63	0
3chr	1	13	3chr_1_13	83	1	-62	0.598
3chr	1	13	3chr_1_13	84	2	-61	0.958
3chr	1	13	3chr_1_13	85	3	-60	1.23
3chr	1	13	3chr_1_13	86	4	-59	0.609
3chr	1	13	3chr_1_13	87	5	-58	0.479
3chr	1	13	3chr_1_13	88	6	-57	0.91
3chr	1	13	3chr_1_13	89	7	-56	0.87
3chr	1	13	3chr_1_13	90	8	-55	1.019
3chr	1	13	3chr_1_13	91	9	-54	0.749
3chr	1	13	3chr_1_13	92	10	-53	1.18
3chr	1	13	3chr_1_13	93	11	-52	0.824
3chr	1	13	3chr_1_13	94	12	-51	1.21
3chr	1	13	3chr_1_13	95	13	-50	1.448
3chr	1	13	3chr_1_13	96	14	-49	1.642
3chr	1	13	3chr_1_13	97	15	-48	1.26
3chr	1	13	3chr_1_13	98	16	-47	0.867
3chr	1	13	3chr_1_13	99	17	-46	1.111
3chr	1	13	3chr_1_13	100	18	-45	1.773
3chr	1	13	3chr_1_13	101	19	-44	0.77
3chr	1	13	3chr_1_13	102	20	-43	1.827
3chr	1	13	3chr_1_13	103	21	-42	1.494
3chr	1	13	3chr_1_13	104	22	-41	1.542
3chr	1	13	3chr_1_13	105	23	-40	1.997
3chr	1	13	3chr_1_13	106	24	-39	1.54
3chr	1	13	3chr_1_13	107	25	-38	1.667
3chr	1	13	3chr_1_13	108	26	-37	2.422
3chr	1	13	3chr_1_13	109	27	-36	1.478
3chr	1	13	3chr_1_13	110	28	-35	2.132
3chr	1	13	3chr_1_13	111	29	-34	2.15
3chr	1	13	3chr_1_13	112	30	-33	1.939
3chr	1	13	3chr_1_13	113	31	-32	2.289
3chr	1	13	3chr_1_13	114	32	-31	2.46
3chr	1	13	3chr_1_13	115	33	-30	2.043
3chr	1	13	3chr_1_13	116	34	-29	2.227
3chr	1	13	3chr_1_13	117	35	-28	2.557
3chr	1	13	3chr_1_13	118	36	-27	1.734
3chr	1	13	3chr_1_13	119	37	-26	2.036
3chr	1	13	3chr_1_13	120	38	-25	2.276
3chr	1	13	3chr_1_13	121	39	-24	1.76
3chr	1	13	3chr_1_13	122	40	-23	2.16
3chr	1	13	3chr_1_13	123	41	-22	2.454
3chr	1	13	3chr_1_13	124	42	-21	2.519
3chr	1	13	3chr_1_13	125	43	-20	2.964
3chr	1	13	3chr_1_13	126	44	-19	2.856
3chr	1	13	3chr_1_13	127	45	-18	3.218
3chr	1	13	3chr_1_13	128	46	-17	3.63
3chr	1	13	3chr_1_13	129	47	-16	NA
3chr	1	13	3chr_1_13	130	48	-15	4.276
3chr	1	13	3chr_1_13	131	49	-14	4.654
3chr	1	13	3chr_1_13	132	50	-13	4.886
3chr	1	13	3chr_1_13	133	51	-12	5.116
3chr	1	13	3chr_1_13	134	52	-11	5.312
3chr	1	13	3chr_1_13	135	53	-10	5.585
3chr	1	13	3chr_1_13	136	54	-9	5.814
3chr	1	13	3chr_1_13	137	55	-8	5.709
3chr	1	13	3chr_1_13	138	56	-7	6.201
3chr	1	13	3chr_1_13	139	57	-6	6.289
3chr	1	13	3chr_1_13	140	58	-5	6.395
3chr	1	13	3chr_1_13	141	59	-4	6.589
3chr	1	13	3chr_1_13	142	60	-3	6.588
3chr	1	13	3chr_1_13	143	61	-2	6.921
3chr	1	13	3chr_1_13	144	62	-1	7.041
3chr	1	13	3chr_1_13	145	63	0	7.111
3chr	1	13	3chr_1_13	146	64	1	6.79
3chr	1	13	3chr_1_13	147	65	2	5.697
3chr	1	14	3chr_1_14	16	0	-86	0
3chr	1	14	3chr_1_14	17	1	-85	0.666
3chr	1	14	3chr_1_14	18	2	-84	0.588
3chr	1	14	3chr_1_14	19	3	-83	0.762
3chr	1	14	3chr_1_14	20	4	-82	0.601
3chr	1	14	3chr_1_14	21	5	-81	0.639
3chr	1	14	3chr_1_14	22	6	-80	1.047
3chr	1	14	3chr_1_14	23	7	-79	0.956
3chr	1	14	3chr_1_14	24	8	-78	0.906
3chr	1	14	3chr_1_14	25	9	-77	1.042
3chr	1	14	3chr_1_14	26	10	-76	1.474
3chr	1	14	3chr_1_14	27	11	-75	1.245
3chr	1	14	3chr_1_14	28	12	-74	0.921
3chr	1	14	3chr_1_14	29	13	-73	1.395
3chr	1	14	3chr_1_14	30	14	-72	1.176
3chr	1	14	3chr_1_14	31	15	-71	0.695
3chr	1	14	3chr_1_14	32	16	-70	1.294
3chr	1	14	3chr_1_14	33	17	-69	1.26
3chr	1	14	3chr_1_14	34	18	-68	1.172
3chr	1	14	3chr_1_14	35	19	-67	1.302
3chr	1	14	3chr_1_14	36	20	-66	1.336
3chr	1	14	3chr_1_14	37	21	-65	1.728
3chr	1	14	3chr_1_14	38	22	-64	0.811
3chr	1	14	3chr_1_14	39	23	-63	1.612
3chr	1	14	3chr_1_14	40	24	-62	1.586
3chr	1	14	3chr_1_14	41	25	-61	1.412
3chr	1	14	3chr_1_14	42	26	-60	0.842
3chr	1	14	3chr_1_14	43	27	-59	1.395
3chr	1	14	3chr_1_14	44	28	-58	0.843
3chr	1	14	3chr_1_14	45	29	-57	1.61
3chr	1	14	3chr_1_14	46	30	-56	2.097
3chr	1	14	3chr_1_14	47	31	-55	2.213
3chr	1	14	3chr_1_14	48	32	-54	2.099
3chr	1	14	3chr_1_14	49	33	-53	1.713
3chr	1	14	3chr_1_14	50	34	-52	1.532
3chr	1	14	3chr_1_14	51	35	-51	1.294
3chr	1	14	3chr_1_14	52	36	-50	0.942
3chr	1	14	3chr_1_14	53	37	-49	0.491
3chr	1	14	3chr_1_14	54	38	-48	1.47
3chr	1	14	3chr_1_14	55	39	-47	1.2
3chr	1	14	3chr_1_14	56	40	-46	1.793
3chr	1	14	3chr_1_14	57	41	-45	1.799
3chr	1	14	3chr_1_14	58	42	-44	1.842
3chr	1	14	3chr_1_14	59	43	-43	1.919
3chr	1	14	3chr_1_14	60	44	-42	1.922
3chr	1	14	3chr_1_14	61	45	-41	1.883
3chr	1	14	3chr_1_14	62	46	-40	1.759
3chr	1	14	3chr_1_14	63	47	-39	1.854
3chr	1	14	3chr_1_14	64	48	-38	1.579
3chr	1	14	3chr_1_14	65	49	-37	2.173
3chr	1	14	3chr_1_14	66	50	-36	1.649
3chr	1	14	3chr_1_14	67	51	-35	2.132
3chr	1	14	3chr_1_14	68	52	-34	2.217
3chr	1	14	3chr_1_14	69	53	-33	1.568
3chr	1	14	3chr_1_14	70	54	-32	1.521
3chr	1	14	3chr_1_14	71	55	-31	1.647
3chr	1	14	3chr_1_14	72	56	-30	2.03
3chr	1	14	3chr_1_14	73	57	-29	2.424
3chr	1	14	3chr_1_14	74	58	-28	2.528
3chr	1	14	3chr_1_14	75	59	-27	2.799
3chr	1	14	3chr_1_14	76	60	-26	2.589
3chr	1	14	3chr_1_14	77	61	-25	2.287
3chr	1	14	3chr_1_14	78	62	-24	2.462
3chr	1	14	3chr_1_14	79	63	-23	2.344
3chr	1	14	3chr_1_14	80	64	-22	2.492
3chr	1	14	3chr_1_14	81	65	-21	2.073
3chr	1	14	3chr_1_14	82	66	-20	2.844
3chr	1	14	3chr_1_14	83	67	-19	2.725
3chr	1	14	3chr_1_14	84	68	-18	2.712
3chr	1	14	3chr_1_14	85	69	-17	2.465
3chr	1	14	3chr_1_14	86	70	-16	2.969
3chr	1	14	3chr_1_14	87	71	-15	2.958
3chr	1	14	3chr_1_14	88	72	-14	2.794
3chr	1	14	3chr_1_14	89	73	-13	3.222
3chr	1	14	3chr_1_14	90	74	-12	3.179
3chr	1	14	3chr_1_14	91	75	-11	3.995
3chr	1	14	3chr_1_14	92	76	-10	4.464
3chr	1	14	3chr_1_14	93	77	-9	4.492
3chr	1	14	3chr_1_14	94	78	-8	4.983
3chr	1	14	3chr_1_14	95	79	-7	5.559
3chr	1	14	3chr_1_14	96	80	-6	6.05
3chr	1	14	3chr_1_14	97	81	-5	6.358
3chr	1	14	3chr_1_14	98	82	-4	6.596
3chr	1	14	3chr_1_14	99	83	-3	6.928
3chr	1	14	3chr_1_14	100	84	-2	7.106
3chr	1	14	3chr_1_14	101	85	-1	7.329
3chr	1	14	3chr_1_14	102	86	0	7.477
3chr	1	14	3chr_1_14	103	87	1	7.019
3chr	1	14	3chr_1_14	104	88	2	5.286
3chr	1	16	3chr_1_16	8	0	-51	0
3chr	1	16	3chr_1_16	9	1	-50	0.601
3chr	1	16	3chr_1_16	10	2	-49	1.17
3chr	1	16	3chr_1_16	11	3	-48	1.263
3chr	1	16	3chr_1_16	12	4	-47	1.285
3chr	1	16	3chr_1_16	13	5	-46	1.723
3chr	1	16	3chr_1_16	14	6	-45	1.633
3chr	1	16	3chr_1_16	15	7	-44	1.706
3chr	1	16	3chr_1_16	16	8	-43	1.815
3chr	1	16	3chr_1_16	17	9	-42	1.647
3chr	1	16	3chr_1_16	18	10	-41	1.68
3chr	1	16	3chr_1_16	19	11	-40	1.774
3chr	1	16	3chr_1_16	20	12	-39	1.766
3chr	1	16	3chr_1_16	21	13	-38	2.054
3chr	1	16	3chr_1_16	22	14	-37	2.024
3chr	1	16	3chr_1_16	23	15	-36	2.008
3chr	1	16	3chr_1_16	24	16	-35	2.143
3chr	1	16	3chr_1_16	25	17	-34	1.796
3chr	1	16	3chr_1_16	26	18	-33	1.76
3chr	1	16	3chr_1_16	27	19	-32	1.723
3chr	1	16	3chr_1_16	28	20	-31	1.982
3chr	1	16	3chr_1_16	29	21	-30	1.888
3chr	1	16	3chr_1_16	30	22	-29	2.299
3chr	1	16	3chr_1_16	31	23	-28	2.173
3chr	1	16	3chr_1_16	32	24	-27	1.82
3chr	1	16	3chr_1_16	33	25	-26	1.954
3chr	1	16	3chr_1_16	34	26	-25	2.156
3chr	1	16	3chr_1_16	35	27	-24	2.28
3chr	1	16	3chr_1_16	36	28	-23	1.815
3chr	1	16	3chr_1_16	37	29	-22	1.297
3chr	1	16	3chr_1_16	38	30	-21	1.502
3chr	1	16	3chr_1_16	39	31	-20	1.578
3chr	1	16	3chr_1_16	40	32	-19	1.822
3chr	1	16	3chr_1_16	41	33	-18	2.022
3chr	1	16	3chr_1_16	42	34	-17	2.212
3chr	1	16	3chr_1_16	43	35	-16	2.49
3chr	1	16	3chr_1_16	44	36	-15	2.474
3chr	1	16	3chr_1_16	45	37	-14	2.127
3chr	1	16	3chr_1_16	46	38	-13	1.871
3chr	1	16	3chr_1_16	47	39	-12	2.871
3chr	1	16	3chr_1_16	48	40	-11	2.269
3chr	1	16	3chr_1_16	49	41	-10	2.579
3chr	1	16	3chr_1_16	50	42	-9	2.758
3chr	1	16	3chr_1_16	51	43	-8	NA
3chr	1	16	3chr_1_16	52	44	-7	3.394
3chr	1	16	3chr_1_16	53	45	-6	4.279
3chr	1	16	3chr_1_16	54	46	-5	4.994
3chr	1	16	3chr_1_16	55	47	-4	5.293
3chr	1	16	3chr_1_16	56	48	-3	5.969
3chr	1	16	3chr_1_16	57	49	-2	6.299
3chr	1	16	3chr_1_16	58	50	-1	6.528
3chr	1	16	3chr_1_16	59	51	0	6.946
3chr	1	16	3chr_1_16	60	52	1	6.889
3chr	1	16	3chr_1_16	61	53	2	5.429
3chr	1	17	3chr_1_17	62	0	-55	0
3chr	1	17	3chr_1_17	63	1	-54	0.58
3chr	1	17	3chr_1_17	64	2	-53	0.606
3chr	1	17	3chr_1_17	65	3	-52	0.958
3chr	1	17	3chr_1_17	66	4	-51	0.727
3chr	1	17	3chr_1_17	67	5	-50	0.523
3chr	1	17	3chr_1_17	68	6	-49	1.131
3chr	1	17	3chr_1_17	69	7	-48	0.8
3chr	1	17	3chr_1_17	70	8	-47	0.538
3chr	1	17	3chr_1_17	71	9	-46	0.96
3chr	1	17	3chr_1_17	72	10	-45	0.9
3chr	1	17	3chr_1_17	73	11	-44	0.922
3chr	1	17	3chr_1_17	74	12	-43	1.354
3chr	1	17	3chr_1_17	75	13	-42	1.439
3chr	1	17	3chr_1_17	76	14	-41	1.766
3chr	1	17	3chr_1_17	77	15	-40	1.982
3chr	1	17	3chr_1_17	78	16	-39	2.083
3chr	1	17	3chr_1_17	79	17	-38	1.816
3chr	1	17	3chr_1_17	80	18	-37	1.769
3chr	1	17	3chr_1_17	81	19	-36	2.043
3chr	1	17	3chr_1_17	82	20	-35	2.022
3chr	1	17	3chr_1_17	83	21	-34	2.195
3chr	1	17	3chr_1_17	84	22	-33	2.301
3chr	1	17	3chr_1_17	85	23	-32	1.425
3chr	1	17	3chr_1_17	86	24	-31	2.231
3chr	1	17	3chr_1_17	87	25	-30	2.233
3chr	1	17	3chr_1_17	88	26	-29	2.515
3chr	1	17	3chr_1_17	89	27	-28	2.681
3chr	1	17	3chr_1_17	90	28	-27	2.774
3chr	1	17	3chr_1_17	91	29	-26	2.702
3chr	1	17	3chr_1_17	92	30	-25	2.903
3chr	1	17	3chr_1_17	93	31	-24	3.126
3chr	1	17	3chr_1_17	94	32	-23	3.198
3chr	1	17	3chr_1_17	95	33	-22	3.237
3chr	1	17	3chr_1_17	96	34	-21	3.416
3chr	1	17	3chr_1_17	97	35	-20	2.938
3chr	1	17	3chr_1_17	98	36	-19	2.694
3chr	1	17	3chr_1_17	99	37	-18	2.768
3chr	1	17	3chr_1_17	100	38	-17	3.792
3chr	1	17	3chr_1_17	101	39	-16	3.727
3chr	1	17	3chr_1_17	102	40	-15	2.742
3chr	1	17	3chr_1_17	103	41	-14	2.567
3chr	1	17	3chr_1_17	104	42	-13	2.516
3chr	1	17	3chr_1_17	105	43	-12	2.562
3chr	1	17	3chr_1_17	106	44	-11	3.279
3chr	1	17	3chr_1_17	107	45	-10	3.396
3chr	1	17	3chr_1_17	108	46	-9	3.115
3chr	1	17	3chr_1_17	109	47	-8	3.555
3chr	1	17	3chr_1_17	110	48	-7	5.754
3chr	1	17	3chr_1_17	111	49	-6	6.137
3chr	1	17	3chr_1_17	112	50	-5	6.742
3chr	1	17	3chr_1_17	113	51	-4	6.907
3chr	1	17	3chr_1_17	114	52	-3	7.41
3chr	1	17	3chr_1_17	115	53	-2	7.286
3chr	1	17	3chr_1_17	116	54	-1	NA
3chr	1	17	3chr_1_17	117	55	0	7.718
3chr	1	17	3chr_1_17	118	56	1	7.246
3chr	1	17	3chr_1_17	119	57	2	7.462
3chr	1	17	3chr_1_17	120	58	3	7.207
16chrMAD2	1	1	16chrMAD2_1_1	14	0	-49	0
16chrMAD2	1	1	16chrMAD2_1_1	15	1	-48	1.149
16chrMAD2	1	1	16chrMAD2_1_1	16	2	-47	0.795
16chrMAD2	1	1	16chrMAD2_1_1	17	3	-46	0.291
16chrMAD2	1	1	16chrMAD2_1_1	18	4	-45	0.457
16chrMAD2	1	1	16chrMAD2_1_1	19	5	-44	1.027
16chrMAD2	1	1	16chrMAD2_1_1	20	6	-43	1.181
16chrMAD2	1	1	16chrMAD2_1_1	21	7	-42	1.034
16chrMAD2	1	1	16chrMAD2_1_1	22	8	-41	0.986
16chrMAD2	1	1	16chrMAD2_1_1	23	9	-40	0.873
16chrMAD2	1	1	16chrMAD2_1_1	24	10	-39	0.666
16chrMAD2	1	1	16chrMAD2_1_1	25	11	-38	0.482
16chrMAD2	1	1	16chrMAD2_1_1	26	12	-37	0.831
16chrMAD2	1	1	16chrMAD2_1_1	27	13	-36	0.695
16chrMAD2	1	1	16chrMAD2_1_1	28	14	-35	0.588
16chrMAD2	1	1	16chrMAD2_1_1	29	15	-34	0.972
16chrMAD2	1	1	16chrMAD2_1_1	30	16	-33	1.023
16chrMAD2	1	1	16chrMAD2_1_1	31	17	-32	0.87
16chrMAD2	1	1	16chrMAD2_1_1	32	18	-31	0.775
16chrMAD2	1	1	16chrMAD2_1_1	33	19	-30	0.571
16chrMAD2	1	1	16chrMAD2_1_1	34	20	-29	0.471
16chrMAD2	1	1	16chrMAD2_1_1	35	21	-28	0.762
16chrMAD2	1	1	16chrMAD2_1_1	36	22	-27	0.897
16chrMAD2	1	1	16chrMAD2_1_1	37	23	-26	1.251
16chrMAD2	1	1	16chrMAD2_1_1	38	24	-25	1.222
16chrMAD2	1	1	16chrMAD2_1_1	39	25	-24	1.289
16chrMAD2	1	1	16chrMAD2_1_1	40	26	-23	1.309
16chrMAD2	1	1	16chrMAD2_1_1	41	27	-22	1.214
16chrMAD2	1	1	16chrMAD2_1_1	42	28	-21	1.357
16chrMAD2	1	1	16chrMAD2_1_1	43	29	-20	1.402
16chrMAD2	1	1	16chrMAD2_1_1	44	30	-19	1.282
16chrMAD2	1	1	16chrMAD2_1_1	45	31	-18	1.196
16chrMAD2	1	1	16chrMAD2_1_1	46	32	-17	1.416
16chrMAD2	1	1	16chrMAD2_1_1	47	33	-16	1.329
16chrMAD2	1	1	16chrMAD2_1_1	48	34	-15	1.179
16chrMAD2	1	1	16chrMAD2_1_1	49	35	-14	1.389
16chrMAD2	1	1	16chrMAD2_1_1	50	36	-13	1.508
16chrMAD2	1	1	16chrMAD2_1_1	51	37	-12	1.663
16chrMAD2	1	1	16chrMAD2_1_1	52	38	-11	2.796
16chrMAD2	1	1	16chrMAD2_1_1	53	39	-10	4.514
16chrMAD2	1	1	16chrMAD2_1_1	54	40	-9	5.159
16chrMAD2	1	1	16chrMAD2_1_1	55	41	-8	5.722
16chrMAD2	1	1	16chrMAD2_1_1	56	42	-7	6.044
16chrMAD2	1	1	16chrMAD2_1_1	57	43	-6	6.104
16chrMAD2	1	1	16chrMAD2_1_1	58	44	-5	6.606
16chrMAD2	1	1	16chrMAD2_1_1	59	45	-4	6.71
16chrMAD2	1	1	16chrMAD2_1_1	60	46	-3	7.283
16chrMAD2	1	1	16chrMAD2_1_1	61	47	-2	7.749
16chrMAD2	1	1	16chrMAD2_1_1	62	48	-1	8.161
16chrMAD2	1	1	16chrMAD2_1_1	63	49	0	8.324
16chrMAD2	1	1	16chrMAD2_1_1	64	50	1	8.2
16chrMAD2	1	1	16chrMAD2_1_1	65	51	2	5.844
16chrMAD2	1	3	16chrMAD2_1_3	20	0	-39	0
16chrMAD2	1	3	16chrMAD2_1_3	21	1	-38	0.95
16chrMAD2	1	3	16chrMAD2_1_3	22	2	-37	0.845
16chrMAD2	1	3	16chrMAD2_1_3	23	3	-36	1.098
16chrMAD2	1	3	16chrMAD2_1_3	24	4	-35	0.923
16chrMAD2	1	3	16chrMAD2_1_3	25	5	-34	0.953
16chrMAD2	1	3	16chrMAD2_1_3	26	6	-33	0.807
16chrMAD2	1	3	16chrMAD2_1_3	27	7	-32	0.842
16chrMAD2	1	3	16chrMAD2_1_3	28	8	-31	0.397
16chrMAD2	1	3	16chrMAD2_1_3	29	9	-30	0.491
16chrMAD2	1	3	16chrMAD2_1_3	30	10	-29	0.701
16chrMAD2	1	3	16chrMAD2_1_3	31	11	-28	0.552
16chrMAD2	1	3	16chrMAD2_1_3	32	12	-27	0.775
16chrMAD2	1	3	16chrMAD2_1_3	33	13	-26	0.986
16chrMAD2	1	3	16chrMAD2_1_3	34	14	-25	1.069
16chrMAD2	1	3	16chrMAD2_1_3	35	15	-24	0.858
16chrMAD2	1	3	16chrMAD2_1_3	36	16	-23	0.892
16chrMAD2	1	3	16chrMAD2_1_3	37	17	-22	0.954
16chrMAD2	1	3	16chrMAD2_1_3	38	18	-21	1.23
16chrMAD2	1	3	16chrMAD2_1_3	39	19	-20	1.018
16chrMAD2	1	3	16chrMAD2_1_3	40	20	-19	1.254
16chrMAD2	1	3	16chrMAD2_1_3	41	21	-18	1.303
16chrMAD2	1	3	16chrMAD2_1_3	42	22	-17	1.559
16chrMAD2	1	3	16chrMAD2_1_3	43	23	-16	2.795
16chrMAD2	1	3	16chrMAD2_1_3	44	24	-15	3.632
16chrMAD2	1	3	16chrMAD2_1_3	45	25	-14	4.047
16chrMAD2	1	3	16chrMAD2_1_3	46	26	-13	4.546
16chrMAD2	1	3	16chrMAD2_1_3	47	27	-12	4.442
16chrMAD2	1	3	16chrMAD2_1_3	48	28	-11	4.333
16chrMAD2	1	3	16chrMAD2_1_3	49	29	-10	4.884
16chrMAD2	1	3	16chrMAD2_1_3	50	30	-9	5.567
16chrMAD2	1	3	16chrMAD2_1_3	51	31	-8	5.439
16chrMAD2	1	3	16chrMAD2_1_3	52	32	-7	6.176
16chrMAD2	1	3	16chrMAD2_1_3	53	33	-6	6.611
16chrMAD2	1	3	16chrMAD2_1_3	54	34	-5	6.5
16chrMAD2	1	3	16chrMAD2_1_3	55	35	-4	6.718
16chrMAD2	1	3	16chrMAD2_1_3	56	36	-3	6.97
16chrMAD2	1	3	16chrMAD2_1_3	57	37	-2	6.907
16chrMAD2	1	3	16chrMAD2_1_3	58	38	-1	7.116
16chrMAD2	1	3	16chrMAD2_1_3	59	39	0	7.17
16chrMAD2	1	3	16chrMAD2_1_3	60	40	1	5.653
16chrMAD2	1	4	16chrMAD2_1_4	54	0	-45	0
16chrMAD2	1	4	16chrMAD2_1_4	55	1	-44	0.815
16chrMAD2	1	4	16chrMAD2_1_4	56	2	-43	0.894
16chrMAD2	1	4	16chrMAD2_1_4	57	3	-42	1.101
16chrMAD2	1	4	16chrMAD2_1_4	58	4	-41	1.035
16chrMAD2	1	4	16chrMAD2_1_4	59	5	-40	0.996
16chrMAD2	1	4	16chrMAD2_1_4	60	6	-39	0.954
16chrMAD2	1	4	16chrMAD2_1_4	61	7	-38	1.062
16chrMAD2	1	4	16chrMAD2_1_4	62	8	-37	1.017
16chrMAD2	1	4	16chrMAD2_1_4	63	9	-36	1.074
16chrMAD2	1	4	16chrMAD2_1_4	64	10	-35	0.948
16chrMAD2	1	4	16chrMAD2_1_4	65	11	-34	0.999
16chrMAD2	1	4	16chrMAD2_1_4	66	12	-33	1.112
16chrMAD2	1	4	16chrMAD2_1_4	67	13	-32	1.147
16chrMAD2	1	4	16chrMAD2_1_4	68	14	-31	0.939
16chrMAD2	1	4	16chrMAD2_1_4	69	15	-30	0.953
16chrMAD2	1	4	16chrMAD2_1_4	70	16	-29	1.001
16chrMAD2	1	4	16chrMAD2_1_4	71	17	-28	1.336
16chrMAD2	1	4	16chrMAD2_1_4	72	18	-27	1.148
16chrMAD2	1	4	16chrMAD2_1_4	73	19	-26	1.373
16chrMAD2	1	4	16chrMAD2_1_4	74	20	-25	1.256
16chrMAD2	1	4	16chrMAD2_1_4	75	21	-24	1.125
16chrMAD2	1	4	16chrMAD2_1_4	76	22	-23	1.264
16chrMAD2	1	4	16chrMAD2_1_4	77	23	-22	1.357
16chrMAD2	1	4	16chrMAD2_1_4	78	24	-21	1.691
16chrMAD2	1	4	16chrMAD2_1_4	79	25	-20	2.838
16chrMAD2	1	4	16chrMAD2_1_4	80	26	-19	3.858
16chrMAD2	1	4	16chrMAD2_1_4	81	27	-18	4.097
16chrMAD2	1	4	16chrMAD2_1_4	82	28	-17	4.393
16chrMAD2	1	4	16chrMAD2_1_4	83	29	-16	4.648
16chrMAD2	1	4	16chrMAD2_1_4	84	30	-15	4.76
16chrMAD2	1	4	16chrMAD2_1_4	85	31	-14	4.878
16chrMAD2	1	4	16chrMAD2_1_4	86	32	-13	4.803
16chrMAD2	1	4	16chrMAD2_1_4	87	33	-12	5.049
16chrMAD2	1	4	16chrMAD2_1_4	88	34	-11	5.026
16chrMAD2	1	4	16chrMAD2_1_4	89	35	-10	5.14
16chrMAD2	1	4	16chrMAD2_1_4	90	36	-9	5.524
16chrMAD2	1	4	16chrMAD2_1_4	91	37	-8	5.718
16chrMAD2	1	4	16chrMAD2_1_4	92	38	-7	5.899
16chrMAD2	1	4	16chrMAD2_1_4	93	39	-6	6.26
16chrMAD2	1	4	16chrMAD2_1_4	94	40	-5	6.381
16chrMAD2	1	4	16chrMAD2_1_4	95	41	-4	6.615
16chrMAD2	1	4	16chrMAD2_1_4	96	42	-3	6.831
16chrMAD2	1	4	16chrMAD2_1_4	97	43	-2	7.183
16chrMAD2	1	4	16chrMAD2_1_4	98	44	-1	7.462
16chrMAD2	1	4	16chrMAD2_1_4	99	45	0	7.463
16chrMAD2	1	4	16chrMAD2_1_4	100	46	1	7.302
16chrMAD2	1	4	16chrMAD2_1_4	101	47	2	5.971
16chrMAD2	1	5	16chrMAD2_1_5	22	0	-48	0
16chrMAD2	1	5	16chrMAD2_1_5	23	1	-47	1.172
16chrMAD2	1	5	16chrMAD2_1_5	24	2	-46	1.05
16chrMAD2	1	5	16chrMAD2_1_5	25	3	-45	0.932
16chrMAD2	1	5	16chrMAD2_1_5	26	4	-44	0.526
16chrMAD2	1	5	16chrMAD2_1_5	27	5	-43	0.517
16chrMAD2	1	5	16chrMAD2_1_5	28	6	-42	1.228
16chrMAD2	1	5	16chrMAD2_1_5	29	7	-41	1.376
16chrMAD2	1	5	16chrMAD2_1_5	30	8	-40	0.906
16chrMAD2	1	5	16chrMAD2_1_5	31	9	-39	1.048
16chrMAD2	1	5	16chrMAD2_1_5	32	10	-38	1.048
16chrMAD2	1	5	16chrMAD2_1_5	33	11	-37	1.086
16chrMAD2	1	5	16chrMAD2_1_5	34	12	-36	1.192
16chrMAD2	1	5	16chrMAD2_1_5	35	13	-35	1.502
16chrMAD2	1	5	16chrMAD2_1_5	36	14	-34	1.23
16chrMAD2	1	5	16chrMAD2_1_5	37	15	-33	1.235
16chrMAD2	1	5	16chrMAD2_1_5	38	16	-32	0.765
16chrMAD2	1	5	16chrMAD2_1_5	39	17	-31	1.067
16chrMAD2	1	5	16chrMAD2_1_5	40	18	-30	1.096
16chrMAD2	1	5	16chrMAD2_1_5	41	19	-29	1.235
16chrMAD2	1	5	16chrMAD2_1_5	42	20	-28	1.086
16chrMAD2	1	5	16chrMAD2_1_5	43	21	-27	1.226
16chrMAD2	1	5	16chrMAD2_1_5	44	22	-26	1.018
16chrMAD2	1	5	16chrMAD2_1_5	45	23	-25	1.2
16chrMAD2	1	5	16chrMAD2_1_5	46	24	-24	1.006
16chrMAD2	1	5	16chrMAD2_1_5	47	25	-23	0.893
16chrMAD2	1	5	16chrMAD2_1_5	48	26	-22	1.052
16chrMAD2	1	5	16chrMAD2_1_5	49	27	-21	1.188
16chrMAD2	1	5	16chrMAD2_1_5	50	28	-20	1.496
16chrMAD2	1	5	16chrMAD2_1_5	51	29	-19	2.066
16chrMAD2	1	5	16chrMAD2_1_5	52	30	-18	2.565
16chrMAD2	1	5	16chrMAD2_1_5	53	31	-17	2.905
16chrMAD2	1	5	16chrMAD2_1_5	54	32	-16	3.323
16chrMAD2	1	5	16chrMAD2_1_5	55	33	-15	3.893
16chrMAD2	1	5	16chrMAD2_1_5	56	34	-14	3.811
16chrMAD2	1	5	16chrMAD2_1_5	57	35	-13	4.476
16chrMAD2	1	5	16chrMAD2_1_5	58	36	-12	5.344
16chrMAD2	1	5	16chrMAD2_1_5	59	37	-11	5.42
16chrMAD2	1	5	16chrMAD2_1_5	60	38	-10	5.628
16chrMAD2	1	5	16chrMAD2_1_5	61	39	-9	5.979
16chrMAD2	1	5	16chrMAD2_1_5	62	40	-8	6.226
16chrMAD2	1	5	16chrMAD2_1_5	63	41	-7	6.809
16chrMAD2	1	5	16chrMAD2_1_5	64	42	-6	7.433
16chrMAD2	1	5	16chrMAD2_1_5	65	43	-5	7.816
16chrMAD2	1	5	16chrMAD2_1_5	66	44	-4	8.17
16chrMAD2	1	5	16chrMAD2_1_5	67	45	-3	8.295
16chrMAD2	1	5	16chrMAD2_1_5	68	46	-2	8.464
16chrMAD2	1	5	16chrMAD2_1_5	69	47	-1	8.467
16chrMAD2	1	5	16chrMAD2_1_5	70	48	0	8.48
16chrMAD2	1	5	16chrMAD2_1_5	71	49	1	8.163
16chrMAD2	1	5	16chrMAD2_1_5	72	50	2	7.235
16chrMAD2	1	6	16chrMAD2_1_6	45	0	-41	0
16chrMAD2	1	6	16chrMAD2_1_6	46	1	-40	0.582
16chrMAD2	1	6	16chrMAD2_1_6	47	2	-39	0.631
16chrMAD2	1	6	16chrMAD2_1_6	48	3	-38	0.925
16chrMAD2	1	6	16chrMAD2_1_6	49	4	-37	0.843
16chrMAD2	1	6	16chrMAD2_1_6	50	5	-36	0.906
16chrMAD2	1	6	16chrMAD2_1_6	51	6	-35	0.921
16chrMAD2	1	6	16chrMAD2_1_6	52	7	-34	0.618
16chrMAD2	1	6	16chrMAD2_1_6	53	8	-33	0.727
16chrMAD2	1	6	16chrMAD2_1_6	54	9	-32	1.053
16chrMAD2	1	6	16chrMAD2_1_6	55	10	-31	0.976
16chrMAD2	1	6	16chrMAD2_1_6	56	11	-30	1.026
16chrMAD2	1	6	16chrMAD2_1_6	57	12	-29	1.042
16chrMAD2	1	6	16chrMAD2_1_6	58	13	-28	1.176
16chrMAD2	1	6	16chrMAD2_1_6	59	14	-27	1.067
16chrMAD2	1	6	16chrMAD2_1_6	60	15	-26	1.228
16chrMAD2	1	6	16chrMAD2_1_6	61	16	-25	1.006
16chrMAD2	1	6	16chrMAD2_1_6	62	17	-24	1.001
16chrMAD2	1	6	16chrMAD2_1_6	63	18	-23	0.759
16chrMAD2	1	6	16chrMAD2_1_6	64	19	-22	1.247
16chrMAD2	1	6	16chrMAD2_1_6	65	20	-21	1.196
16chrMAD2	1	6	16chrMAD2_1_6	66	21	-20	1.318
16chrMAD2	1	6	16chrMAD2_1_6	67	22	-19	1.261
16chrMAD2	1	6	16chrMAD2_1_6	68	23	-18	1.28
16chrMAD2	1	6	16chrMAD2_1_6	69	24	-17	1.579
16chrMAD2	1	6	16chrMAD2_1_6	70	25	-16	1.45
16chrMAD2	1	6	16chrMAD2_1_6	71	26	-15	1.826
16chrMAD2	1	6	16chrMAD2_1_6	72	27	-14	3.198
16chrMAD2	1	6	16chrMAD2_1_6	73	28	-13	3.852
16chrMAD2	1	6	16chrMAD2_1_6	74	29	-12	4.346
16chrMAD2	1	6	16chrMAD2_1_6	75	30	-11	4.623
16chrMAD2	1	6	16chrMAD2_1_6	76	31	-10	4.748
16chrMAD2	1	6	16chrMAD2_1_6	77	32	-9	4.975
16chrMAD2	1	6	16chrMAD2_1_6	78	33	-8	5.194
16chrMAD2	1	6	16chrMAD2_1_6	79	34	-7	5.554
16chrMAD2	1	6	16chrMAD2_1_6	80	35	-6	5.67
16chrMAD2	1	6	16chrMAD2_1_6	81	36	-5	6.054
16chrMAD2	1	6	16chrMAD2_1_6	82	37	-4	6.475
16chrMAD2	1	6	16chrMAD2_1_6	83	38	-3	6.619
16chrMAD2	1	6	16chrMAD2_1_6	84	39	-2	6.777
16chrMAD2	1	6	16chrMAD2_1_6	85	40	-1	6.947
16chrMAD2	1	6	16chrMAD2_1_6	86	41	0	7.232
16chrMAD2	1	6	16chrMAD2_1_6	87	42	1	7.061
16chrMAD2	1	6	16chrMAD2_1_6	88	43	2	4.807
16chrMAD2	1	7	16chrMAD2_1_7	41	0	-41	0
16chrMAD2	1	7	16chrMAD2_1_7	42	1	-40	0.754
16chrMAD2	1	7	16chrMAD2_1_7	43	2	-39	0.462
16chrMAD2	1	7	16chrMAD2_1_7	44	3	-38	0.659
16chrMAD2	1	7	16chrMAD2_1_7	45	4	-37	0.377
16chrMAD2	1	7	16chrMAD2_1_7	46	5	-36	0.377
16chrMAD2	1	7	16chrMAD2_1_7	47	6	-35	0.542
16chrMAD2	1	7	16chrMAD2_1_7	48	7	-34	0.439
16chrMAD2	1	7	16chrMAD2_1_7	49	8	-33	0.846
16chrMAD2	1	7	16chrMAD2_1_7	50	9	-32	0.765
16chrMAD2	1	7	16chrMAD2_1_7	51	10	-31	0.666
16chrMAD2	1	7	16chrMAD2_1_7	52	11	-30	0.582
16chrMAD2	1	7	16chrMAD2_1_7	53	12	-29	0.882
16chrMAD2	1	7	16chrMAD2_1_7	54	13	-28	0.564
16chrMAD2	1	7	16chrMAD2_1_7	55	14	-27	0.741
16chrMAD2	1	7	16chrMAD2_1_7	56	15	-26	0.447
16chrMAD2	1	7	16chrMAD2_1_7	57	16	-25	0.306
16chrMAD2	1	7	16chrMAD2_1_7	58	17	-24	0.421
16chrMAD2	1	7	16chrMAD2_1_7	59	18	-23	0.507
16chrMAD2	1	7	16chrMAD2_1_7	60	19	-22	0.491
16chrMAD2	1	7	16chrMAD2_1_7	61	20	-21	0.537
16chrMAD2	1	7	16chrMAD2_1_7	62	21	-20	0.421
16chrMAD2	1	7	16chrMAD2_1_7	63	22	-19	0.962
16chrMAD2	1	7	16chrMAD2_1_7	64	23	-18	1.05
[truncated: 12,236 more rows]
