# Supplementary material for: Spindle architecture constrains karyotype in budding yeast
Source: bioRxiv. 2024 May 28:2023.10.25.563899. Originally published 2023 Oct 25. Preprint. [Version 2] doi: 10.1101/2023.10.25.563899 (PMC10634821; doi:10.1101/2023.10.25.563899)
Supplement: Supplement 3 — Extended Data Table 3. File with spindle curvature data. Columns represent chromosome number, image ID, spindle length (in μm), straight distance between both ends of the spindle (in μm), difference between the distances (in μm) and curvature (in %). [file media-3.txt]

Chromosome	Image	SpindleLength(um)	EndtoEndDistance(um)	Difference(um)	Curvature(%)
16chr	16chr_1	6.32	6.178	0.142	2.246835443
16chr	16chr_2	6.11	6.058	0.052	0.85106383
16chr	16chr_3	7.94	7.886	0.054	0.680100756
16chr	16chr_4	5.89	5.826	0.064	1.086587436
16chr	16chr_5	6.83	6.792	0.038	0.556368961
16chr	16chr_6	7.06	7.05	0.01	0.14164306
16chr	16chr_7	7.66	7.576	0.084	1.096605744
16chr	16chr_8	6.59	6.471	0.119	1.805766313
16chr	16chr_9	7.78	7.67	0.11	1.413881748
16chr	16chr_10	7.29	7.284	0.006	0.082304527
16chr	16chr_11	6.71	6.602	0.108	1.609538003
16chr	16chr_12	7.47	7.446	0.024	0.321285141
16chr	16chr_13	6.65	6.629	0.021	0.315789474
16chr	16chr_14	6.39	6.276	0.114	1.784037559
16chr	16chr_15	5.38	5.249	0.131	2.434944238
16chr	16chr_16	6.77	6.653	0.117	1.728212703
16chr	16chr_17	6.33	6.326	0.004	0.063191153
16chr	16chr_18	6.43	6.346	0.084	1.306376361
16chr	16chr_19	6.49	6.483	0.007	0.107858244
16chr	16chr_20	6.48	6.461	0.019	0.293209877
16chr	16chr_21	6.29	6.201	0.089	1.414944356
16chr	16chr_22	6.45	6.419	0.031	0.480620155
16chr	16chr_23	6.22	6.154	0.066	1.061093248
16chr	16chr_24	6.37	6.29	0.08	1.25588697
16chr	16chr_25	6.5	6.45	0.05	0.769230769
16chr	16chr_26	6.52	6.513	0.007	0.107361963
16chr	16chr_27	6.32	6.245	0.075	1.186708861
16chr	16chr_28	8.12	8.083	0.037	0.455665025
16chr	16chr_29	6.6	6.531	0.069	1.045454545
16chr	16chr_30	6.83	6.761	0.069	1.010248902
16chr	16chr_31	6.3	6.281	0.019	0.301587302
16chr	16chr_32	7.23	7.15	0.08	1.106500692
16chr	16chr_33	6.9	6.88	0.02	0.289855073
16chr	16chr_34	6.41	6.266	0.144	2.24648986
16chr	16chr_35	4.91	4.862	0.048	0.977596741
16chr	16chr_36	5.89	5.837	0.053	0.899830221
16chr	16chr_37	5.74	5.641	0.099	1.724738676
16chr	16chr_38	6.54	6.465	0.075	1.146788991
16chr	16chr_39	7.551	7.51	0.041	0.542974441
16chr	16chr_40	7.51	7.447	0.063	0.838881491
16chr	16chr_41	6.5	6.429	0.071	1.092307692
16chr	16chr_42	7.47	7.469	0.001	0.013386881
16chr	16chr_43	5.61	5.567	0.043	0.766488414
16chr	16chr_44	7.46	7.414	0.046	0.616621984
16chr	16chr_45	6.69	6.65	0.04	0.597907324
16chr	16chr_46	7.14	7.03	0.11	1.540616246
16chr	16chr_47	5.01	4.924	0.086	1.716566866
16chr	16chr_48	5.88	5.832	0.048	0.816326531
16chr	16chr_49	6.41	6.313	0.097	1.51326053
16chr	16chr_50	6.85	6.762	0.088	1.284671533
4chr	4chr_1	6.8	6.569	0.231	3.397058824
4chr	4chr_2	6.16	6.04	0.12	1.948051948
4chr	4chr_3	7.41	7.218	0.192	2.591093117
4chr	4chr_4	7.84	7.821	0.019	0.242346939
4chr	4chr_5	7.32	7.143	0.177	2.418032787
4chr	4chr_6	5.66	5.596	0.064	1.130742049
4chr	4chr_7	6.95	6.901	0.049	0.705035971
4chr	4chr_8	5.26	5.072	0.188	3.574144487
4chr	4chr_9	6.79	6.553	0.237	3.490427099
4chr	4chr_10	6.06	5.995	0.065	1.072607261
4chr	4chr_11	8.25	8.115	0.135	1.636363636
4chr	4chr_12	8.84	8.461	0.379	4.287330317
4chr	4chr_13	8.04	8.017	0.023	0.286069652
4chr	4chr_14	6.67	6.204	0.466	6.986506747
4chr	4chr_15	5.22	5.094	0.126	2.413793103
4chr	4chr_16	6.72	6.59	0.13	1.93452381
4chr	4chr_17	8.33	8.141	0.189	2.268907563
4chr	4chr_18	7.1	7.012	0.088	1.23943662
4chr	4chr_19	5.72	5.686	0.034	0.594405594
4chr	4chr_20	6.41	6.331	0.079	1.232449298
4chr	4chr_21	5.48	5.416	0.064	1.167883212
4chr	4chr_22	6.83	6.345	0.485	7.10102489
4chr	4chr_23	9.06	8.53	0.53	5.849889625
4chr	4chr_24	5.63	5.327	0.303	5.381882771
4chr	4chr_25	5.2	5.093	0.107	2.057692308
4chr	4chr_26	5.69	5.427	0.263	4.622144112
4chr	4chr_27	7.22	6.969	0.251	3.476454294
4chr	4chr_28	5.6	5.509	0.091	1.625
4chr	4chr_29	7.64	7.485	0.155	2.028795812
4chr	4chr_30	6.01	5.955	0.055	0.915141431
4chr	4chr_31	6.031	6.028	0.003	0.049742995
4chr	4chr_32	5.31	5.236	0.074	1.393596987
4chr	4chr_33	5.69	5.636	0.054	0.949033392
4chr	4chr_34	6.42	6.367	0.053	0.825545171
4chr	4chr_35	6.54	6.317	0.223	3.409785933
4chr	4chr_36	6.21	6.123	0.087	1.400966184
4chr	4chr_37	6.14	5.995	0.145	2.361563518
4chr	4chr_38	5.44	5.308	0.132	2.426470588
4chr	4chr_39	6.72	6.61	0.11	1.636904762
4chr	4chr_40	6.68	6.551	0.129	1.931137725
4chr	4chr_41	7.49	7.093	0.397	5.300400534
4chr	4chr_42	7.35	7.298	0.052	0.707482993
4chr	4chr_43	5.63	5.563	0.067	1.190053286
4chr	4chr_44	4.73	4.703	0.027	0.570824524
4chr	4chr_45	8.84	8.173	0.667	7.545248869
4chr	4chr_46	7.22	6.954	0.266	3.684210526
4chr	4chr_47	5.31	5.179	0.131	2.467043315
4chr	4chr_48	6.83	6.623	0.207	3.030746706
4chr	4chr_49	7.31	6.692	0.618	8.454172367
4chr	4chr_50	6.85	6.665	0.185	2.700729927
5chr	5chr_1	6.87	6.593	0.277	4.03202329
5chr	5chr_2	6.72	6.61	0.11	1.636904762
5chr	5chr_3	6.41	6.37	0.04	0.624024961
5chr	5chr_4	7.48	7.046	0.434	5.802139037
5chr	5chr_5	7.27	7.199	0.071	0.976616231
5chr	5chr_6	6.31	6.167	0.143	2.266244057
5chr	5chr_7	6.3	6.107	0.193	3.063492063
5chr	5chr_8	6.69	6.491	0.199	2.974588939
5chr	5chr_9	7.16	7.015	0.145	2.025139665
5chr	5chr_10	6.37	6.312	0.058	0.910518053
5chr	5chr_11	7.46	7.431	0.029	0.388739946
5chr	5chr_12	6.1	6.026	0.074	1.213114754
5chr	5chr_13	6.84	6.799	0.041	0.599415205
5chr	5chr_14	6.25	6.18	0.07	1.12
5chr	5chr_15	7.86	7.792	0.068	0.865139949
5chr	5chr_16	6.52	6.144	0.376	5.766871166
5chr	5chr_17	6.17	6.067	0.103	1.669367909
5chr	5chr_18	5.7	5.626	0.074	1.298245614
5chr	5chr_19	5.68	5.52	0.16	2.816901408
5chr	5chr_20	5.06	4.967	0.093	1.837944664
5chr	5chr_21	6.59	6.477	0.113	1.714719272
5chr	5chr_22	6.46	6.417	0.043	0.665634675
5chr	5chr_23	7.35	7.248	0.102	1.387755102
5chr	5chr_24	7.77	7.705	0.065	0.836550837
5chr	5chr_25	6.33	6.295	0.035	0.552922591
5chr	5chr_26	6.882	6.733	0.149	2.165068294
5chr	5chr_27	5.97	5.827	0.143	2.395309883
5chr	5chr_28	8.81	8.65	0.16	1.816118048
5chr	5chr_29	6.43	6.217	0.213	3.312597201
5chr	5chr_30	5.95	5.76	0.19	3.193277311
5chr	5chr_31	5.71	5.621	0.089	1.558669002
5chr	5chr_32	6.645	6.635	0.01	0.15048909
5chr	5chr_33	6.82	6.753	0.067	0.982404692
5chr	5chr_34	5.31	5.213	0.097	1.826741996
5chr	5chr_35	6.52	6.45	0.07	1.073619632
5chr	5chr_36	8.28	7.783	0.497	6.002415459
5chr	5chr_37	5.48	5.459	0.021	0.383211679
5chr	5chr_38	8.04	8.028	0.012	0.149253731
5chr	5chr_39	7.09	6.88	0.21	2.961918195
5chr	5chr_40	6.65	6.598	0.052	0.781954887
5chr	5chr_41	8.05	7.892	0.158	1.962732919
5chr	5chr_42	7.07	6.813	0.257	3.635077793
5chr	5chr_43	7.61	7.558	0.052	0.683311432
5chr	5chr_44	5.55	5.523	0.027	0.486486487
5chr	5chr_45	8.23	8.119	0.111	1.34872418
5chr	5chr_46	6.42	6.284	0.136	2.118380062
5chr	5chr_47	7.12	7.099	0.021	0.29494382
5chr	5chr_48	6.8	6.762	0.038	0.558823529
5chr	5chr_49	6.11	6.078	0.032	0.523731588
5chr	5chr_50	7.09	7.009	0.081	1.142454161
8chr	8chr_1	5.61	5.505	0.105	1.871657754
8chr	8chr_2	5.73	5.684	0.046	0.802792321
8chr	8chr_3	6.14	6.049	0.091	1.482084691
8chr	8chr_4	5.77	5.691	0.079	1.36915078
8chr	8chr_5	4.53	4.508	0.022	0.485651214
8chr	8chr_6	4.84	4.83	0.01	0.20661157
8chr	8chr_7	5.59	5.51	0.08	1.431127013
8chr	8chr_8	5.56	5.5	0.06	1.079136691
8chr	8chr_9	7.03	6.862	0.168	2.389758179
8chr	8chr_10	5.92	5.857	0.063	1.064189189
8chr	8chr_11	5.7	5.549	0.151	2.649122807
8chr	8chr_12	6.43	6.411	0.019	0.295489891
8chr	8chr_13	5.18	5.144	0.036	0.694980695
8chr	8chr_14	6.59	6.54	0.05	0.758725341
8chr	8chr_15	7.34	7.224	0.116	1.580381471
8chr	8chr_16	6.1	6.001	0.099	1.62295082
8chr	8chr_17	6.14	6.106	0.034	0.553745928
8chr	8chr_18	7.26	6.775	0.485	6.680440771
8chr	8chr_19	5.84	5.833	0.007	0.119863014
8chr	8chr_20	5.64	5.62	0.02	0.354609929
8chr	8chr_21	7.03	6.924	0.106	1.507823613
8chr	8chr_22	5.98	5.902	0.078	1.304347826
8chr	8chr_23	5.832	5.823	0.009	0.154320988
8chr	8chr_24	5.68	5.64	0.04	0.704225352
8chr	8chr_25	6.82	6.75	0.07	1.026392962
8chr	8chr_26	7.28	7.224	0.056	0.769230769
8chr	8chr_27	6.65	6.598	0.052	0.781954887
8chr	8chr_28	5.88	5.878	0.002	0.034013605
8chr	8chr_29	7.084	6.957	0.127	1.792772445
8chr	8chr_30	6.41	6.318	0.092	1.43525741
8chr	8chr_31	5.88	5.852	0.028	0.476190476
8chr	8chr_32	6.49	6.353	0.137	2.110939908
8chr	8chr_33	7.33	7.219	0.111	1.514324693
8chr	8chr_34	6.05	6.003	0.047	0.776859504
8chr	8chr_35	5.84	5.768	0.072	1.232876712
8chr	8chr_36	6.31	6.265	0.045	0.713153724
8chr	8chr_37	6.22	6.137	0.083	1.334405145
8chr	8chr_38	6.29	6.271	0.019	0.302066773
8chr	8chr_39	7.24	6.906	0.334	4.613259669
8chr	8chr_40	7.34	7.281	0.059	0.803814714
8chr	8chr_41	7.52	7.454	0.066	0.877659575
8chr	8chr_42	6.64	6.62	0.02	0.301204819
8chr	8chr_43	6.5	6.423	0.077	1.184615385
8chr	8chr_44	6.24	6.182	0.058	0.92948718
8chr	8chr_45	5.81	5.785	0.025	0.430292599
8chr	8chr_46	6.588	6.452	0.136	2.064359441
8chr	8chr_47	6.28	6.258	0.022	0.350318471
8chr	8chr_48	7.24	6.706	0.534	7.375690608
8chr	8chr_49	6.37	6.35	0.02	0.313971743
8chr	8chr_50	6.15	6.088	0.062	1.008130081
3chr	3chr_1	7.63	7.371	0.259	3.394495413
3chr	3chr_2	5.6	5.501	0.099	1.767857143
3chr	3chr_3	6.28	6.195	0.085	1.353503185
3chr	3chr_4	6.18	6.087	0.093	1.504854369
3chr	3chr_5	5.53	5.256	0.274	4.954792043
3chr	3chr_6	6.18	6.15	0.03	0.485436893
3chr	3chr_7	5.53	5.438	0.092	1.663652803
3chr	3chr_8	7.67	7.358	0.312	4.06779661
3chr	3chr_9	9.62	9.5	0.12	1.247401247
3chr	3chr_10	7.66	7.357	0.303	3.955613577
3chr	3chr_11	7.13	6.621	0.509	7.13884993
3chr	3chr_12	8.47	7.726	0.744	8.783943329
3chr	3chr_13	7.38	7.332	0.048	0.650406504
3chr	3chr_14	5.19	5.14	0.05	0.963391137
3chr	3chr_15	7.5	7.401	0.099	1.32
3chr	3chr_16	5.81	5.79	0.02	0.344234079
3chr	3chr_17	6.78	6.603	0.177	2.610619469
3chr	3chr_18	6.41	6.389	0.021	0.327613105
3chr	3chr_19	6.8	6.728	0.072	1.058823529
3chr	3chr_20	7.7	7.501	0.199	2.584415584
3chr	3chr_21	5.48	5.382	0.098	1.788321168
3chr	3chr_22	6.98	6.928	0.052	0.744985673
3chr	3chr_23	8.77	8.158	0.612	6.978335234
3chr	3chr_24	6.84	6.725	0.115	1.68128655
3chr	3chr_25	6.71	6.595	0.115	1.713859911
3chr	3chr_26	8.17	7.085	1.085	13.28029376
3chr	3chr_27	6.7	6.664	0.036	0.537313433
3chr	3chr_28	7.02	6.924	0.096	1.367521368
3chr	3chr_29	6.86	6.699	0.161	2.346938776
3chr	3chr_30	7.98	7.892	0.088	1.102756892
3chr	3chr_31	6.03	5.974	0.056	0.928689884
3chr	3chr_32	7.22	7.153	0.067	0.927977839
3chr	3chr_33	6.49	6.452	0.038	0.585516179
3chr	3chr_34	6.93	6.828	0.102	1.471861472
3chr	3chr_35	7.76	7.722	0.038	0.489690722
3chr	3chr_36	9.25	9.105	0.145	1.567567568
3chr	3chr_37	6.42	6.403	0.017	0.264797508
3chr	3chr_38	6.9	6.654	0.246	3.565217391
3chr	3chr_39	6.93	6.74	0.19	2.741702742
3chr	3chr_40	7.56	7.24	0.32	4.232804233
3chr	3chr_41	6.91	6.851	0.059	0.853835022
3chr	3chr_42	7.56	7.039	0.521	6.891534392
3chr	3chr_43	6.75	6.639	0.111	1.644444444
3chr	3chr_44	5.53	5.332	0.198	3.580470163
3chr	3chr_45	6.44	6.175	0.265	4.114906832
3chr	3chr_46	7.02	6.955	0.065	0.925925926
3chr	3chr_47	6.38	6.28	0.1	1.567398119
3chr	3chr_48	7.64	7.348	0.292	3.821989529
3chr	3chr_49	6.04	5.965	0.075	1.241721854
3chr	3chr_50	5.53	5.382	0.148	2.676311031
