# Supplementary material for: Spindle architecture constrains karyotype in budding yeast
Source: bioRxiv. 2024 May 28:2023.10.25.563899. Originally published 2023 Oct 25. Preprint. [Version 2] doi: 10.1101/2023.10.25.563899 (PMC10634821; doi:10.1101/2023.10.25.563899)
Supplement: Supplement 5 — Extended Data Table 5. SNVs and indels found after evolution. Columns represent sample name, chromosome on which mutation was found, position of mutation, reference nucleotide sequence, alternate nucleotide sequence, allele frequency, GATK quality score, indel/SNV, systematic gene name, standard gene name, systematic gene name promoter region, standard gene name promoter region, systematic gene name 3’UTR region, standard gene name 3’UTR region, frameshift?, nonsynonymous?, reference amino acid, alternate amino acid, difference in codon usage (for synonymous mutations), and a short description of the gene’s function. [file media-5.txt]

Sample	Chromosome	Position	Reference	Alternate	AlleleFrequency	Quality	Indel/SNV	GeneSyst	GeneStandard	PromoterSyst	PromoterStandard	3UTRSyst	3UTRStandard	Frameshift?	Nonsynonymous?	ReferenceAA	AlternateAA	CodonUsageDifference	GeneDescription
Evo_16chr_1	chrI	31483	C	CCA	0.5	1073.6	indel	-	-	['YAL062W']	['GDH3']	-	-	-	-	-	-	-	-
Evo_16chr_1	chrVIII	275312	A	C	1	1433.06	SNV	['YHR084W']	['STE12']	-	-	-	-	No	['Yes']	['Gln']	['Pro']	['-']	Transcription factor that is activated by a MAPK signaling cascade; activates genes involved in mating or pseudohyphal/invasive growth pathways
Evo_16chr_1	chrXI	233453	A	T	0.5	975.64	SNV	['YKL109W']	['HAP4']	-	-	-	-	No	['Yes']	['Lys']	['Asn']	['-']	Transcription factor; subunit of the heme-activated, glucose-repressed Hap2p/3p/4p/5p CCAAT-binding complex, a transcriptional activator and global regulator of respiratory gene expression
Evo_16chr_1	chrXIII	715964	C	A	0.5	854.64	SNV	['YMR222C']	['FSH2']	-	-	-	-	No	['Yes']	['Ala']	['Ser']	['-']	Putative serine hydrolase that localizes to the cytoplasm
Evo_16chr_1	mitDNA	6151	T	TC	0.5	2519.6	indel	-	-	['15S_rRNA']	['15S_rRNA']	-	-	-	-	-	-	-	-
Evo_16chr_2	chrIV	822927	C	A	1	1419.06	SNV	['YDR180W']	['SCC2']	-	-	-	-	No	['Yes']	['Leu']	['Ile']	['-']	Subunit of cohesin loading factor (Scc2p-Scc4p); a complex required for loading of cohesin complexes onto chromosomes
Evo_16chr_2	chrIV	1077880	AT	A	1	1252.03	indel	-	-	-	-	['YDR307W', 'YDR308C']	['YDR307W', 'SRB7']	-	-	-	-	-	-
Evo_16chr_2	chrV	355240	GC	G	1	751.03	indel	['YER097W']	['YER097W']	['YERCsigma2', 'YER098W']	['YERCsigma2', 'UBP9']	['YERWdelta13', 'tE(UUC)E2']	['YERWdelta13', 'tE(UUC)E2']	['FrameShift']	-	-	-	-	Dubious open reading frame
Evo_16chr_2	chrVI	73357	G	GTTA	0.5	296.6	indel	['YFL033C']	['RIM15']	-	-	-	-	['noFrameShift']	-	-	-	-	Protein kinase involved in cell proliferation in response to nutrients
Evo_16chr_2	chrVIII	85972	C	G	1	546.06	SNV	['YHLWTy4-1', 'YHL009W-A', 'YHL009W-B']	['YHLWTy4-1', 'YHL009W-A', 'YHL009W-B']	['YHLCsigma1']	['YHLCsigma1']	['YHLWtau1']	['YHLWtau1']	No	['-', 'Yes', 'Yes']	['-', 'Gln', 'Gln']	['-', 'Glu', 'Glu']	['-', '-', '-']	Retrotransposon
Evo_16chr_2	chrXI	282895	C	G	1	1752.06	SNV	['YKL081W']	['TEF4']	['snR38']	['snR38']	-	-	No	['Yes']	['Ser']	['Cys']	['-']	Gamma subunit of translational elongation factor eEF1B
Evo_16chr_2	chrXI	580649	T	A	1	2296.06	SNV	['YKR075C']	['YKR075C']	-	-	['YKR075W-A', 'ARS1118']	['YKR075W-A', 'ARS1118']	No	['Yes']	['Glu']	['Asp']	['-']	Protein of unknown function
Evo_16chr_2	chrXVI	53068	G	A	1	1875.06	SNV	-	-	['YPL259C']	['APM1']	-	-	No	-	-	-	-	-
Evo_16chr_2	chrXVI	362309	T	A	1	1577.06	SNV	['YPL100W']	['ATG21']	-	-	-	-	No	['Yes']	['Asp']	['Glu']	['-']	Phosphoinositide binding protein; required for vesicle formation in cytoplasm-to-vacuole targeting (CVT) pathway, autophagy, micronucleophagy and mitophagy
Evo_16chr_3	chrI	18172	A	G	0.5	187.64	SNV	-	-	-	-	-	-	No	-	-	-	-	-
Evo_16chr_3	chrII	1675	A	G	0.5	195.64	SNV	['TEL02L', 'YBL113C']	['TEL02L', 'YBL113C']	-	-	-	-	No	['-', 'No']	['-', '-']	['-', '-']	['-', '-0.149']	Helicase-like protein encoded within the telomeric Y' element
Evo_16chr_3	chrI	65761	A	AT	0.5	229.6	indel	-	-	-	-	['YAL041W', 'YAL040C']	['CDC24', 'CLN3']	-	-	-	-	-	-
Evo_16chr_3	chrXVI	276662	TTTC	T	0.5	267.6	indel	['YPL146C']	['NOP53']	-	-	-	-	['noFrameShift']	-	-	-	-	Nucleolar protein; involved in biogenesis of the 60S subunit of the ribosome
Evo_16chr_3	chrXV	890486	ACT	A	0.5	343.6	indel	['YOR306C']	['MCH5']	-	-	-	-	['FrameShift']	-	-	-	-	Plasma membrane riboflavin transporter
Evo_16chr_4	chrXI	42794	C	A	0.5	180.64	SNV	['YKL209C']	['STE6']	-	-	-	-	No	['Yes']	['Val']	['Leu']	['-']	Plasma membrane ATP-binding cassette (ABC) transporter; required for the export of a-factor
Evo_16chr_4	chrVIII	492335	C	A	0.5	184.64	SNV	['YHR196W']	['UTP9']	-	-	-	-	No	['Yes']	['Asp']	['Glu']	['-']	Nucleolar protein; component of the small subunit (SSU) processome containing the U3 snoRNA that is involved in processing of pre-18S rRNA
Evo_16chr_4	chrXIII	351311	C	A	0.5	254.64	SNV	['YMR041C']	['ARA2']	-	-	['YMR040W']	['YET2']	No	['No']	['-']	['-']	['0.163']	NAD-dependent arabinose dehydrogenase; involved in biosynthesis of dehydro-D-arabinono-1,4-lactone; similar to plant L-galactose dehydrogenase
Evo_16chr_4	chrX	526847	C	CT	0.5	450.6	indel	-	-	-	-	['YJR048W', 'YJR049C']	['CYC1', 'UTR1']	-	-	-	-	-	-
Evo_16chr_4	chrX	547252	A	G	1	738.06	SNV	['YJR059W']	['PTK2']	-	-	-	-	No	['Yes']	['Asp']	['Gly']	['-']	Serine/threonine protein kinase; involved in regulation of ion transport across plasma membrane
Evo_16chr_4	chrXI	522463	T	A	1	1026.06	SNV	['YKR044W']	['UIP5']	-	-	-	-	No	['Yes']	['Leu']	['Stop']	['-']	Protein of unknown function that interacts with Ulp1p
Evo_16chr_4	chrXIV	719886	C	A	1	1046.06	SNV	['YNR052C']	['POP2']	-	-	-	-	No	['Yes']	['Lys']	['Asn']	['-']	Subunit of Ccr4-Not complex that mediates 3' to 5' mRNA deadenylation
Evo_3chr_1	chrIV	1466589	A	T	1	1502.06	SNV	['YDR508C']	['GNP1']	-	-	-	-	No	['Yes']	['Ile']	['Asn']	['-']	Broad specificity amino acid permease; high-affinity glutamine permease
Evo_3chr_1	chrIX	311321	A	G	1	1244.06	SNV	['YIL022W']	['TIM44']	-	-	-	-	No	['Yes']	['Ile']	['Val']	['-']	Essential component of the TIM23 complex; tethers the import motor and regulatory factors (PAM complex) to the translocation channel
Evo_3chr_1	chrVI	137488	AC	A	1	911.03	indel	['tN(GUU)F']	['tN(GUU)F']	['YFL003C', 'ARS605', 'YFLWdelta2', 'YFLWdelta3', 'YFLWTy2-1']	['MSH4', 'ARS605', 'YFLWdelta2', 'YFLWdelta3', 'YFLWTy2-1']	-	-	-	-	-	-	-	tRNA gene
Evo_3chr_1	chrXI	354704	T	C	0.5	371.64	SNV	['YKL045W']	['PRI2']	-	-	-	-	No	['No']	['-']	['-']	['-0.258']	Subunit of DNA primase; DNA primase is required for DNA synthesis and double-strand break repair
Evo_3chr_1	chrXVI	622013	A	T	0.5	721.64	SNV	-	-	-	-	-	-	No	-	-	-	-	-
Evo_3chr_2	chrIV	1069049	G	T	0.5	283.64	SNV	['YDR303C']	['RSC3']	-	-	-	-	No	['Yes']	['Leu']	['Met']	['-']	Component of the RSC chromatin remodeling complex
Evo_3chr_2	chrVI	77616	A	C	0.5	199.64	SNV	['YFL030W']	['AGX1']	-	-	-	-	No	['Yes']	['Gln']	['His']	['-']	Alanine:glyoxylate aminotransferase (AGT); catalyzes the synthesis of glycine from glyoxylate, which is one of three pathways for glycine biosynthesis in yeast
Evo_3chr_2	chrVII	160281	G	T	0.5	565.64	SNV	['YGL180W']	['ATG1']	-	-	-	-	No	['Yes']	['Glu']	['Stop']	['-']	Protein serine/threonine kinase; required for vesicle formation in autophagy and the cytoplasm-to-vacuole targeting (Cvt) pathway
Evo_3chr_2	chrXII	181814	T	G	0.5	390.64	SNV	['YLR020C']	['YEH2']	-	-	['YLR019W']	['PSR2']	No	['Yes']	['Asn']	['Thr']	['-']	Steryl ester hydrolase; catalyzes steryl ester hydrolysis at the plasma membrane; involved in sterol metabolism
Evo_3chr_2	chrXIII	152394	G	C	1	1241.06	SNV	['YML060W']	['OGG1']	-	-	-	-	No	['Yes']	['Arg']	['Pro']	['-']	Nuclear and mitochondrial glycosylase/lyase; specifically excises 7,8-dihydro-8-oxoguanine residues located opposite cytosine or thymine residues in DNA, repairs oxidative damage to mitochondrial DNA, contributes to UVA resistance
Evo_3chr_3	chrIV	635450	C	T	1	2195.06	SNV	['YDR093W']	['DNF2']	['YDR094W']	['YDR094W']	-	-	No	['Yes']	['Ala']	['Val']	['-']	Aminophospholipid translocase (flippase); type 4 P-type ATPase; involved in phospholipid translocation, contributing to endocytosis, protein transport, and cellular polarization
Evo_3chr_3	chrIV	766132	C	G	0.5	580.64	SNV	['YDR152W']	['GIR2']	-	-	-	-	No	['Yes']	['Gln']	['Glu']	['-']	Highly-acidic RWD domain-containing cytoplasmic protein; forms a highly conserved complex with Rbg2p that is responsible for efficient cell growth under amino acid starvation
Evo_3chr_3	chrVII	1017294	C	A	0.5	889.64	SNV	['YGR262C']	['BUD32']	-	-	-	-	No	['Yes']	['Asp']	['Tyr']	['-']	Component of KEOPS complex with Kae1p, Cgi121p, Pcc1p, and Gon7p; provides the ATPase and GTPase activities of the complex; EKC/KEOPS complex is required for t6A tRNA modification and telomeric TG1-3 recombination
Evo_3chr_3	chrVIII	502999	C	A	0.5	463.64	SNV	['YHR202W']	['YHR202W']	-	-	-	-	No	['Yes']	['Asn']	['Lys']	['-']	Putative AMP hydrolase
Evo_3chr_3	chrX	415017	G	T	0.5	614.64	SNV	['tK(CUU)J']	['tK(CUU)J']	['YJL011C']	['RPC17']	-	-	No	['-']	['-']	['-']	['-']	tRNA gene
Evo_3chr_3	chrXIII	67232	T	C	1	2179.06	SNV	['YML103C']	['NUP188']	-	-	-	-	No	['No']	['-']	['-']	['-0.262']	Subunit of the inner ring of the nuclear pore complex (NPC)
Evo_3chr_4	chrXII	637881	A	C	0.5	551.64	SNV	['YLR249W']	['YEF3']	-	-	-	-	No	['Yes']	['Ile']	['Leu']	['-']	Translation elongation factor 3
Evo_3chr_4	chrXIV	478955	C	T	0.5	276.64	SNV	['YNL079C']	['TPM1']	-	-	-	-	No	['Yes']	['Glu']	['Lys']	['-']	Major isoform of tropomyosin; binds to and stabilizes actin cables and filaments, which direct polarized cell growth and the distribution of several organelles
Evo_3chr_5	chrX	384518	C	G	0.5	653.64	SNV	['YJL033W']	['HCA4']	-	-	-	-	No	['Yes']	['Gln']	['Glu']	['-']	DEAD box RNA helicase
Evo_3chr_5	chrXI	121258	G	A	0.5	1049.64	SNV	['YKL174C']	['TPO5']	-	-	-	-	No	['Yes']	['His']	['Tyr']	['-']	Protein involved in excretion of putrescine and spermidine
Evo_3chr_6	chrI	62262	T	A	1	1150.06	SNV	['YAL042W']	['ERV46']	-	-	-	-	No	['Yes']	['Leu']	['Stop']	['-']	Protein localized to COPII-coated vesicles; forms a complex with Erv41p; involved in the membrane fusion stage of transport
Evo_3chr_6	chrIX	235163	C	T	0.5	706.64	SNV	['YIL068C']	['SEC6']	-	-	-	-	No	['No']	['-']	['-']	['0.16999999999999998']	Essential 88kDa subunit of the exocyst complex; the exocyst mediates polarized targeting and tethering of post-Golgi secretory vesicles to active sites of exocytosis at the plasma membrane prior to SNARE-mediated fusion
Evo_3chr_6	chrVII	18180	A	G	0.5	714.64	SNV	-	-	-	-	-	-	No	-	-	-	-	-
Evo_3chr_6	chrVII	22007	T	G	0.5	1517.64	SNV	['YGL255W']	['ZRT1']	['YGL254W']	['FZF1']	-	-	No	['Yes']	['Phe']	['Val']	['-']	High-affinity zinc transporter of the plasma membrane
Evo_3chr_6	chrVIII	309745	C	A	0.5	491.64	SNV	['YHR099W']	['TRA1']	-	-	-	-	No	['Yes']	['Arg']	['Ser']	['-']	Subunit of SAGA and NuA4 histone acetyltransferase complexes
Evo_3chr_6	chrX	728460	C	A	0.5	477.64	SNV	-	-	-	-	['YJR155W']	['AAD10']	No	-	-	-	-	-
Evo_3chr_6	chrXIII	152394	G	C	1	2264.06	SNV	['YML060W']	['OGG1']	-	-	-	-	No	['Yes']	['Arg']	['Pro']	['-']	Nuclear and mitochondrial glycosylase/lyase; specifically excises 7,8-dihydro-8-oxoguanine residues located opposite cytosine or thymine residues in DNA, repairs oxidative damage to mitochondrial DNA, contributes to UVA resistance
Evo_3chr_6	mitDNA	8791	A	T	1	355.06	SNV	-	-	-	-	-	-	No	-	-	-	-	-
Evo_3chr_6	mitDNA	58923	G	A	1	7165.06	SNV	['21S_rRNA']	['21S_rRNA']	-	-	-	-	No	['-']	['-']	['-']	['-']	Mitochondrial rRNA gene
Evo_3chr_7	chrVII	243746	C	G	0.5	416.64	SNV	['YGL140C']	['YGL140C']	-	-	-	-	No	['Yes']	['Ala']	['Pro']	['-']	Putative protein of unknown function
Evo_3chr_7	chrXIII	769772	G	C	0.5	915.64	SNV	-	-	-	-	['YMR247W-A']	['YMR247W-A']	No	-	-	-	-	-
Evo_3chr_7	chrXV	1039484	A	T	0.5	800.64	SNV	-	-	['YOR374W']	['ALD4']	['YOR373W']	['NUD1']	No	-	-	-	-	-
Evo_3chr_7	chrXVI	42181	T	G	0.5	763.64	SNV	['YPL265W']	['DIP5']	-	-	-	-	No	['Yes']	['Ile']	['Ser']	['-']	Dicarboxylic amino acid permease; mediates high-affinity and high-capacity transport of L-glutamate and L-aspartate; also a transporter for Gln, Asn, Ser, Ala, and Gly
Evo_3chr_7	mitDNA	29341	TC	T	1	2765.03	indel	-	-	-	-	['Q0085']	['ATP6']	-	-	-	-	-	-
Evo_3chr_7	mitDNA	65917	C	CG	1	8027.03	indel	['Q0182']	['Q0182']	['tL(UAA)Q', 'tQ(UUG)Q']	['tL(UAA)Q', 'tQ(UUG)Q']	-	-	['FrameShift']	-	-	-	-	Dubious open reading frame
Evo_3chr_7	mitDNA	81471	TAATTAAATTAAATTA	T	1	11845.03	indel	-	-	-	-	-	-	-	-	-	-	-	-
Evo_3chr_8	chrI	192291	T	TTAC	0.5	452.6	indel	-	-	['YAR042W']	['SWH1']	['YAR035W', 'YAR035C-A']	['YAT1', 'YAR035C-A']	-	-	-	-	-	-
Evo_3chr_8	chrXII	893879	G	A	0.5	1459.64	SNV	['YLR386W']	['VAC14']	['YLR385C']	['SWC7']	-	-	No	['No']	['-']	['-']	['-0.0020000000000000018']	Enzyme regulator; involved in synthesis of phosphatidylinositol 3,5-bisphosphate, in control of trafficking of some proteins to the vacuole lumen via the MVB, and in maintenance of vacuole size and acidity
Evo_8chr_1	chrII	546457	C	G	1	993.06	SNV	['YBR152W']	['SPP381']	-	-	['YBR151W']	['APD1']	No	['Yes']	['Gln']	['Glu']	['-']	mRNA splicing factor
Evo_8chr_1	chrIX	73157	A	G	1	2349.06	SNV	['YIL147C']	['SLN1']	-	-	-	-	No	['No']	['-']	['-']	['-0.258']	Transmembrane histidine phosphotransfer kinase and osmosensor; regulates MAP kinase cascade
Evo_8chr_1	chrXVI	192887	A	T	1	640.06	SNV	-	-	-	-	['YPL188W']	['POS5']	No	-	-	-	-	-
Evo_8chr_1	chrXVI	309034	G	A	1	1517.06	SNV	['YPL127C']	['HHO1']	-	-	-	-	No	['Yes']	['Leu']	['Phe']	['-']	Histone H1
Evo_8chr_1	mitDNA	50661	T	A	1	1706.06	SNV	-	-	['Q0142']	['Q0142']	-	-	No	-	-	-	-	-
Evo_8chr_2	chrII	680488	T	C	1	1999.06	SNV	['YBR230W-A']	['YBR230W-A']	['YBR230C']	['OM14']	-	-	No	['Yes']	['Trp']	['Arg']	['-']	Mitochondrial protein of unknown function
Evo_8chr_2	chrV	335752	T	A	1	1316.06	SNV	['YER088C-A']	['YER088C-A']	['YER088W-B']	['YER088W-B']	-	-	No	['Yes']	['Thr']	['Ser']	['-']	Dubious open reading frame
Evo_8chr_2	chrV	335753	T	A	1	1316.06	SNV	['YER088C-A']	['YER088C-A']	['YER088W-B']	['YER088W-B']	-	-	No	['Yes']	['Glu']	['Asp']	['-']	Dubious open reading frame
Evo_8chr_2	chrV	335754	T	A	1	1316.06	SNV	['YER088C-A']	['YER088C-A']	['YER088W-B']	['YER088W-B']	-	-	No	['Yes']	['Glu']	['Val']	['-']	Dubious open reading frame
Evo_8chr_2	chrVII	323227	T	TC	1	356.92	indel	['YGL097W']	['SRM1']	-	-	-	-	['FrameShift']	-	-	-	-	Nucleotide exchange factor for Gsp1p
Evo_8chr_2	chrVII	323228	T	TGAAGCTTCGTACGCTGCAGGTCGACATGGTGAGCAAGGGCGAGGAGGATAACATGGCCATCATCAAGGAGTTCATGCGCTTC	1	356.92	indel	['YGL097W']	['SRM1']	-	-	-	-	['FrameShift']	-	-	-	-	Nucleotide exchange factor for Gsp1p
Evo_8chr_2	chrVIII	435045	G	A	1	1465.06	SNV	['YHR165C']	['PRP8']	-	-	-	-	No	['Yes']	['Thr']	['Ile']	['-']	Component of U4/U6-U5 snRNP complex; involved in second catalytic step of splicing
Evo_8chr_2	chrX	538560	G	C	1	1549.06	SNV	['tR(CCU)J']	['tR(CCU)J']	['YJR055W', 'ARS1018']	['HIT1', 'ARS1018']	['YJRWdelta17']	['YJRWdelta17']	No	['-']	['-']	['-']	['-']	tRNA gene
Evo_8chr_2	chrXI	203769	G	T	1	1853.06	SNV	['YKL127W']	['PGM1']	-	-	-	-	No	['Yes']	['Val']	['Leu']	['-']	Phosphoglucomutase, minor isoform; catalyzes the conversion from glucose-1-phosphate to glucose-6-phosphate, which is a key step in hexose metabolism
Evo_8chr_2	chrXIII	320622	G	A	1	1062.06	SNV	['YMR023C']	['MSS1']	-	-	-	-	No	['No']	['-']	['-']	['0.258']	Mitochondrial protein; forms a heterodimer complex with Mto1p that performs the 5-carboxymethylaminomethyl modification of the wobble uridine base in mitochondrial tRNAs
Evo_8chr_2	chrXIII	728738	G	C	1	1229.06	SNV	['YMR229C']	['RRP5']	-	-	-	-	No	['Yes']	['Pro']	['Ala']	['-']	RNA binding protein involved in synthesis of 18S and 5.8S rRNAs
Evo_8chr_2	chrXV	422770	C	G	1	1188.06	SNV	['YOR049C']	['RSB1']	-	-	-	-	No	['Yes']	['Lys']	['Asn']	['-']	Sphingoid long-chain base (LCB) efflux transporter; integral membrane transporter that localizes to the plasma membrane and may transport long chain bases (LCBs) from the cytoplasmic side toward the extracytoplasmic side of the membrane
Evo_8chr_2	chrXV	732497	G	C	1	1012.06	SNV	['YOR207C']	['RET1']	-	-	-	-	No	['Yes']	['Gln']	['Glu']	['-']	Second-largest subunit of RNA polymerase III
Evo_8chr_2	chrXV	857283	C	A	1	749.06	SNV	['YOR290C']	['SNF2']	-	-	-	-	No	['Yes']	['Leu']	['Phe']	['-']	Catalytic subunit of the SWI/SNF chromatin remodeling complex
Evo_8chr_2	mitDNA	35186	GTTTTA	G	1	1335.03	indel	-	-	['tE(UUC)Q']	['tE(UUC)Q']	-	-	-	-	-	-	-	-
Evo_8chr_2	mitDNA	76812	GATACGGATACGGATACGA	G	0.5	2304.6	indel	-	-	-	-	-	-	-	-	-	-	-	-
Evo_8chr_3	chrXIV	523827	A	C	0.5	194.64	SNV	['YNLWTy1-2']	['YNLWTy1-2']	-	-	-	-	No	['-']	['-']	['-']	['-']	Retrotransposon
Evo_8chr_3	chrIII	268803	AT	A	0.5	204.6	indel	['YCR089W']	['FIG2']	-	-	-	-	['FrameShift']	-	-	-	-	Cell wall adhesin, expressed specifically during mating
Evo_8chr_3	chrII	491090	CT	C	0.5	209.6	indel	-	-	-	-	['YBR126W-A', 'YBR126W-B', 'YBR127C']	['YBR126W-A', 'YBR126W-B', 'VMA2']	-	-	-	-	-	-
Evo_8chr_3	chrX	476681	C	T	0.5	231.64	SNV	['YJRWTy1-1', 'YJR027W']	['YJRWTy1-1', 'YJR027W']	-	-	-	-	No	['-', 'Yes']	['-', 'His']	['-', 'Tyr']	['-', '-']	Retrotransposon
Evo_8chr_3	chrXI	142700	A	T	0.5	248.64	SNV	['YKL164C']	['PIR1']	-	-	-	-	No	['No']	['-']	['-']	['-0.03500000000000003']	O-glycosylated protein required for cell wall stability
Evo_8chr_3	chrXIII	281736	A	G	0.5	255.64	SNV	['YMR008C']	['PLB1']	-	-	-	-	No	['No']	['-']	['-']	['-0.18799999999999994']	Phospholipase B (lysophospholipase) involved in lipid metabolism
Evo_8chr_3	chrXIII	281739	T	C	0.5	255.64	SNV	['YMR008C']	['PLB1']	-	-	-	-	No	['No']	['-']	['-']	['-0.40199999999999997']	Phospholipase B (lysophospholipase) involved in lipid metabolism
Evo_8chr_3	chrXIII	281730	G	T	0.5	261.64	SNV	['YMR008C']	['PLB1']	-	-	-	-	No	['No']	['-']	['-']	['0.24999999999999997']	Phospholipase B (lysophospholipase) involved in lipid metabolism
Evo_8chr_3	chrXIII	281734	T	G	0.5	261.64	SNV	['YMR008C']	['PLB1']	-	-	-	-	No	['Yes']	['Asn']	['Thr']	['-']	Phospholipase B (lysophospholipase) involved in lipid metabolism
Evo_8chr_3	chrXIII	599776	T	C	0.5	314.64	SNV	['YMR169C']	['ALD3']	-	-	-	-	No	['Yes']	['Lys']	['Arg']	['-']	Cytoplasmic aldehyde dehydrogenase
Evo_8chr_3	chrXI	88330	A	G	1	333.06	SNV	['YKL188C']	['PXA2']	-	-	-	-	No	['Yes']	['Ser']	['Pro']	['-']	Subunit of heterodimeric peroxisomal ABC transport complex, with Pxa1p; required for import of long-chain fatty acids into peroxisomes
Evo_8chr_3	chrXV	219168	A	C	0.5	388.64	SNV	-	-	['YOL058W']	['ARG1']	-	-	No	-	-	-	-	-
Evo_8chr_3	chrV	184495	G	A	0.5	695.64	SNV	['YER014C-A']	['BUD25']	['YER015W']	['FAA2']	['YER014W']	['HEM14']	No	['Yes']	['Ser']	['Phe']	['-']	Protein involved in bud-site selection
Evo_8chr_4	chrXIII	865450	CAT	C	1	213.93	indel	-	-	['YMR299C']	['DYN3']	['YMR300C']	['ADE4']	-	-	-	-	-	-
Evo_8chr_4	chrXV	30903	A	G	1	221.04	SNV	['YOL155C']	['HPF1']	-	-	-	-	No	['Yes']	['Val']	['Ala']	['-']	Haze-protective mannoprotein
Evo_8chr_4	chrXVI	24167	C	A	1	403.06	SNV	['YPL274W']	['SAM3']	-	-	-	-	No	['No']	['-']	['-']	['0.027999999999999997']	High-affinity S-adenosylmethionine permease
Evo_8chr_4	chrVII	530031	A	ATCATCATCATCATCATCATCATCATCATCATCATCATCATCATCATCATCCATATCCTTATCCTCATCCTCATCCTCATCCTCATCC	1	782.03	indel	['YGR023W']	['MTL1']	['YGR022C']	['YGR022C']	-	-	['noFrameShift']	-	-	-	-	Transmembrane sensor of the cell wall integrity pathway (CWI); involved in cell integrity signaling and stress response during glucose starvation and oxidative stress
Evo_8chr_4	mitDNA	68040	CG	C	1	2104.03	indel	-	-	['tD(GUC)Q']	['tD(GUC)Q']	['tG(UCC)Q']	['tG(UCC)Q']	-	-	-	-	-	-
